# Supplementary material for: Induction of distinct plant cell death programs by secreted proteins from the wheat pathogen Zymoseptoria tritici
Source: Sci Rep. 2022 Oct 25;12:17880. doi: 10.1038/s41598-022-22660-9 (PMC9596407; doi:10.1038/s41598-022-22660-9)
Supplement: Supplementary file 1 — Supplementary Information 1. [file 41598_2022_22660_MOESM1_ESM.xlsx]

## Sheet: CRKs_gene_list
seqid	source	type	start	end	score	strand	phase	ID	Alias	Parent	Note	Ontology_term
Niben101Ctg09829	maker	mRNA	354	996	NA	+	NA	Niben101Ctg09829g00002.1	maker-Niben101Ctg09829-snap-gene-0.1-mRNA-1	Niben101Ctg09829g00002	Cysteine-rich receptor-like protein kinase 11	c(GO:0006468	GO:0005524	GO:0016772	GO:0004672)
Niben101Scf00087	maker	mRNA	215994	226267	NA	-	NA	Niben101Scf00087g02011.1	maker-Niben101Scf00087-snap-gene-2.10-mRNA-1	Niben101Scf00087g02011	Cysteine-rich receptor-like protein kinase 29	c(GO:0004672	GO:0005524	GO:0006468	GO:0016772)
Niben101Scf00152	maker	mRNA	619674	623108	NA	+	NA	Niben101Scf00152g06001.1	augustus_masked-Niben101Scf00152-processed-gene-6.0-mRNA-1	Niben101Scf00152g06001	Cysteine-rich receptor-like protein kinase 15	c(GO:0005515	GO:0006468	GO:0005524	GO:0004674	GO:0016772	GO:0004672)
Niben101Scf00176	maker	mRNA	725237	729388	NA	-	NA	Niben101Scf00176g07005.1	maker-Niben101Scf00176-augustus-gene-7.4-mRNA-1	Niben101Scf00176g07005	Cysteine-rich receptor-like protein kinase 10	c(GO:0004674	GO:0016772	GO:0005524	GO:0006468	GO:0004672)
Niben101Scf00176	maker	mRNA	775259	778899	NA	-	NA	Niben101Scf00176g07004.1	maker-Niben101Scf00176-snap-gene-7.3-mRNA-1	Niben101Scf00176g07004	Cysteine-rich receptor-like protein kinase 25	c(GO:0004674	GO:0016772	GO:0006468	GO:0005524	GO:0004672)
Niben101Scf00177	maker	mRNA	900325	902221	NA	+	NA	Niben101Scf00177g09005.1	maker-Niben101Scf00177-snap-gene-9.4-mRNA-1	Niben101Scf00177g09005	Cysteine-rich receptor-like protein kinase 37	c(GO:0004672	GO:0016772	GO:0005524	GO:0006468)
Niben101Scf00239	maker	mRNA	929914	934717	NA	-	NA	Niben101Scf00239g09014.1	maker-Niben101Scf00239-snap-gene-9.13-mRNA-1	Niben101Scf00239g09014	Cysteine-rich receptor-like protein kinase 25	c(GO:0004674	GO:0016772	GO:0005515	GO:0005524	GO:0006468	GO:0004672)
Niben101Scf00262	maker	mRNA	441432	446782	NA	+	NA	Niben101Scf00262g04001.1	maker-Niben101Scf00262-snap-gene-4.0-mRNA-1	Niben101Scf00262g04001	Cysteine-rich receptor-like protein kinase 41	c(GO:0005515	GO:0006468	GO:0005524	GO:0016772	GO:0004672)
Niben101Scf00270	maker	mRNA	458269	462090	NA	-	NA	Niben101Scf00270g04008.1	augustus_masked-Niben101Scf00270-processed-gene-4.7-mRNA-1	Niben101Scf00270g04008	Cysteine-rich receptor-like protein kinase 10	c(GO:0004672	GO:0005524	GO:0006468	GO:0005515	GO:0016772	GO:0004674)
Niben101Scf00270	maker	mRNA	768317	772585	NA	+	NA	Niben101Scf00270g07005.1	maker-Niben101Scf00270-snap-gene-7.4-mRNA-1	Niben101Scf00270g07005	Cysteine-rich receptor-like protein kinase 3	c(GO:0004672	GO:0005515	GO:0005524	GO:0006468	GO:0016772)
Niben101Scf00307	maker	mRNA	159705	163609	NA	+	NA	Niben101Scf00307g01044.1	maker-Niben101Scf00307-snap-gene-1.43-mRNA-1	Niben101Scf00307g01044	Cysteine-rich receptor-like protein kinase 25	c(GO:0005515	GO:0006468	GO:0005524	GO:0016772	GO:0004672)
Niben101Scf00348	maker	mRNA	131423	135320	NA	-	NA	Niben101Scf00348g01012.1	maker-Niben101Scf00348-snap-gene-1.11-mRNA-1	Niben101Scf00348g01012	Cysteine-rich receptor-like protein kinase 27	c(GO:0004672	GO:0016772	GO:0004674	GO:0005524	GO:0006468	GO:0005515)
Niben101Scf00360	maker	mRNA	422328	428119	NA	-	NA	Niben101Scf00360g04010.1	maker-Niben101Scf00360-snap-gene-4.9-mRNA-1	Niben101Scf00360g04010	Cysteine-rich receptor-like protein kinase 29	c(GO:0016772	GO:0005515	GO:0006468	GO:0005524	GO:0004672)
Niben101Scf00408	maker	mRNA	36883	42970	NA	+	NA	Niben101Scf00408g00002.1	maker-Niben101Scf00408-snap-gene-0.1-mRNA-1	Niben101Scf00408g00002	Cysteine-rich receptor-like protein kinase 41	c(GO:0005515	GO:0005524	GO:0006468	GO:0016772	GO:0004672)
Niben101Scf00461	maker	mRNA	329404	329715	NA	-	NA	Niben101Scf00461g03005.1	maker-Niben101Scf00461-augustus-gene-3.4-mRNA-1	Niben101Scf00461g03005	Cysteine-rich receptor-like protein kinase 42	character(0)
Niben101Scf00690	maker	mRNA	1889	9975	NA	-	NA	Niben101Scf00690g00013.1	maker-Niben101Scf00690-snap-gene-0.12-mRNA-1	Niben101Scf00690g00013	Cysteine-rich receptor-like protein kinase 29	c(GO:0004672	GO:0005515	GO:0005524	GO:0006468	GO:0016772)
Niben101Scf00690	maker	mRNA	783558	787114	NA	-	NA	Niben101Scf00690g07001.1	maker-Niben101Scf00690-snap-gene-7.0-mRNA-1	Niben101Scf00690g07001	Cysteine-rich receptor-like protein kinase 25	c(GO:0005524	GO:0006468	GO:0005515	GO:0016772	GO:0004672)
Niben101Scf00747	maker	mRNA	1244404	1249650	NA	-	NA	Niben101Scf00747g12033.1	maker-Niben101Scf00747-snap-gene-12.32-mRNA-1	Niben101Scf00747g12033	Cysteine-rich receptor-like protein kinase 22	GO:0016772
Niben101Scf00773	maker	mRNA	102094	104392	NA	+	NA	Niben101Scf00773g01001.1	maker-Niben101Scf00773-snap-gene-1.0-mRNA-1	Niben101Scf00773g01001	Cysteine-rich receptor-like protein kinase 25	c(GO:0016772	GO:0005524	GO:0006468	GO:0004672)
Niben101Scf00773	maker	mRNA	339340	343393	NA	+	NA	Niben101Scf00773g03003.1	maker-Niben101Scf00773-snap-gene-3.2-mRNA-1	Niben101Scf00773g03003	Cysteine-rich receptor-like protein kinase 3	c(GO:0016772	GO:0006468	GO:0005524	GO:0005515	GO:0004672)
Niben101Scf00935	maker	mRNA	26754	30711	NA	+	NA	Niben101Scf00935g00011.1	maker-Niben101Scf00935-snap-gene-0.10-mRNA-1	Niben101Scf00935g00011	Cysteine-rich receptor-like protein kinase 5	c(GO:0005524	GO:0006468	GO:0005515	GO:0016772	GO:0004672)
Niben101Scf00985	maker	mRNA	759752	762582	NA	+	NA	Niben101Scf00985g06002.1	maker-Niben101Scf00985-snap-gene-6.1-mRNA-1	Niben101Scf00985g06002	Cysteine-rich receptor-like protein kinase 27	c(GO:0004672	GO:0016772	GO:0005524	GO:0006468	GO:0005515)
Niben101Scf01061	maker	mRNA	836264	843107	NA	-	NA	Niben101Scf01061g08014.1	snap_masked-Niben101Scf01061-processed-gene-8.13-mRNA-1	Niben101Scf01061g08014	Cysteine-rich receptor-like protein kinase 7	c(GO:0004672	GO:0016772	GO:0005515	GO:0005524	GO:0006468)
Niben101Scf01192	maker	mRNA	50221	53859	NA	-	NA	Niben101Scf01192g00009.1	maker-Niben101Scf01192-snap-gene-0.8-mRNA-1	Niben101Scf01192g00009	Cysteine-rich receptor-like protein kinase 25	c(GO:0016772	GO:0005515	GO:0005524	GO:0006468	GO:0004672)
Niben101Scf01205	maker	mRNA	229264	232701	NA	+	NA	Niben101Scf01205g02008.1	augustus_masked-Niben101Scf01205-processed-gene-2.7-mRNA-1	Niben101Scf01205g02008	Cysteine-rich receptor-like protein kinase 15	c(GO:0004672	GO:0005515	GO:0006468	GO:0005524	GO:0004674	GO:0016772)
Niben101Scf01267	maker	mRNA	1123703	1128391	NA	-	NA	Niben101Scf01267g11012.1	snap_masked-Niben101Scf01267-processed-gene-11.11-mRNA-1	Niben101Scf01267g11012	Cysteine-rich receptor-like protein kinase 6	c(GO:0004672	GO:0016772	GO:0004674	GO:0006468	GO:0005524	GO:0005515)
Niben101Scf01395	maker	mRNA	56312	61929	NA	+	NA	Niben101Scf01395g00005.1	snap_masked-Niben101Scf01395-processed-gene-0.4-mRNA-1	Niben101Scf01395g00005	Cysteine-rich receptor-like protein kinase 7	c(GO:0004672	GO:0005515	GO:0006468	GO:0005524	GO:0016772)
Niben101Scf01673	maker	mRNA	272186	276105	NA	+	NA	Niben101Scf01673g02002.1	maker-Niben101Scf01673-snap-gene-2.1-mRNA-1	Niben101Scf01673g02002	Cysteine-rich receptor-like protein kinase 29	c(GO:0005524	GO:0006468	GO:0016772	GO:0004672)
Niben101Scf01691	maker	mRNA	183854	201049	NA	-	NA	Niben101Scf01691g01013.1	maker-Niben101Scf01691-augustus-gene-1.12-mRNA-1	Niben101Scf01691g01013	Cysteine-rich receptor-like protein kinase 41	c(GO:0004672	GO:0016772	GO:0006468	GO:0005524)
Niben101Scf01711	maker	mRNA	110918	117217	NA	+	NA	Niben101Scf01711g01005.1	maker-Niben101Scf01711-snap-gene-1.4-mRNA-1	Niben101Scf01711g01005	Cysteine-rich receptor-like protein kinase 29	c(GO:0004672	GO:0016772	GO:0004674	GO:0005524	GO:0006468	GO:0005515)
Niben101Scf01782	maker	mRNA	765721	766134	NA	-	NA	Niben101Scf01782g07006.1	augustus_masked-Niben101Scf01782-processed-gene-7.5-mRNA-1	Niben101Scf01782g07006	Cysteine-rich receptor-like protein kinase 25	character(0)
Niben101Scf01789	maker	mRNA	21259	24692	NA	+	NA	Niben101Scf01789g00008.1	maker-Niben101Scf01789-snap-gene-0.7-mRNA-1	Niben101Scf01789g00008	Cysteine-rich receptor-like protein kinase 25	c(GO:0004672	GO:0016772	GO:0004674	GO:0005515	GO:0005524	GO:0006468)
Niben101Scf01888	maker	mRNA	364793	365554	NA	-	NA	Niben101Scf01888g03009.1	augustus_masked-Niben101Scf01888-processed-gene-3.8-mRNA-1	Niben101Scf01888g03009	Cysteine-rich receptor-like protein kinase 3	c(GO:0016772	GO:0006468	GO:0005524	GO:0004672)
Niben101Scf01922	maker	mRNA	174177	179201	NA	-	NA	Niben101Scf01922g01004.1	maker-Niben101Scf01922-snap-gene-1.3-mRNA-1	Niben101Scf01922g01004	Cysteine-rich receptor-like protein kinase 29	c(GO:0016772	GO:0004674	GO:0006468	GO:0005524	GO:0005515	GO:0004672)
Niben101Scf02039	maker	mRNA	1224	4827	NA	+	NA	Niben101Scf02039g00006.1	maker-Niben101Scf02039-snap-gene-0.5-mRNA-1	Niben101Scf02039g00006	Cysteine-rich receptor-like protein kinase 6	c(GO:0005515	GO:0006468	GO:0005524	GO:0016772	GO:0004674	GO:0004672)
Niben101Scf02237	maker	mRNA	24122	24500	NA	-	NA	Niben101Scf02237g00002.1	maker-Niben101Scf02237-snap-gene-0.1-mRNA-1	Niben101Scf02237g00002	Cysteine-rich receptor-like protein kinase 21	character(0)
Niben101Scf02298	maker	mRNA	200699	201028	NA	+	NA	Niben101Scf02298g02003.1	augustus_masked-Niben101Scf02298-processed-gene-2.2-mRNA-1	Niben101Scf02298g02003	Cysteine-rich receptor-like protein kinase 7	character(0)
Niben101Scf02417	maker	mRNA	632675	636337	NA	-	NA	Niben101Scf02417g06008.1	maker-Niben101Scf02417-snap-gene-6.7-mRNA-1	Niben101Scf02417g06008	Cysteine-rich receptor-like protein kinase 29	c(GO:0004672	GO:0005515	GO:0006468	GO:0005524	GO:0004674	GO:0016772)
Niben101Scf02553	maker	mRNA	40028	40390	NA	-	NA	Niben101Scf02553g00009.1	augustus_masked-Niben101Scf02553-processed-gene-0.8-mRNA-1	Niben101Scf02553g00009	Cysteine-rich receptor-like protein kinase 27	character(0)
Niben101Scf02740	maker	mRNA	1268663	1272744	NA	+	NA	Niben101Scf02740g12007.1	maker-Niben101Scf02740-snap-gene-12.6-mRNA-1	Niben101Scf02740g12007	Cysteine-rich receptor-like protein kinase 40	c(GO:0004672	GO:0006468	GO:0005524	GO:0005515	GO:0016772	GO:0004674)
Niben101Scf02789	maker	mRNA	155912	159388	NA	+	NA	Niben101Scf02789g01004.1	maker-Niben101Scf02789-snap-gene-1.3-mRNA-1	Niben101Scf02789g01004	Cysteine-rich receptor-like protein kinase 6	c(GO:0004674	GO:0016772	GO:0005524	GO:0006468	GO:0005515	GO:0004672)
Niben101Scf02790	maker	mRNA	227254	232235	NA	-	NA	Niben101Scf02790g02010.1	maker-Niben101Scf02790-snap-gene-2.9-mRNA-1	Niben101Scf02790g02010	Cysteine-rich receptor-like protein kinase 27	c(GO:0016772	GO:0005524	GO:0006468	GO:0005515	GO:0004672)
Niben101Scf02862	maker	mRNA	36623	42223	NA	+	NA	Niben101Scf02862g00007.1	maker-Niben101Scf02862-snap-gene-0.6-mRNA-1	Niben101Scf02862g00007	Cysteine-rich receptor-like protein kinase 25	c(GO:0004672	GO:0016772	GO:0004674	GO:0005515	GO:0005524	GO:0006468)
Niben101Scf03098	maker	mRNA	44190	48296	NA	-	NA	Niben101Scf03098g00011.1	maker-Niben101Scf03098-snap-gene-0.10-mRNA-1	Niben101Scf03098g00011	Cysteine-rich receptor-like protein kinase 18	c(GO:0004672	GO:0016772	GO:0005524	GO:0006468	GO:0005515)
Niben101Scf03362	maker	mRNA	639391	640932	NA	+	NA	Niben101Scf03362g05005.1	snap_masked-Niben101Scf03362-processed-gene-5.4-mRNA-1	Niben101Scf03362g05005	Cysteine-rich receptor-like protein kinase 3	character(0)
Niben101Scf03365	maker	mRNA	173660	176942	NA	+	NA	Niben101Scf03365g01007.1	maker-Niben101Scf03365-snap-gene-1.6-mRNA-1	Niben101Scf03365g01007	Cysteine-rich receptor-like protein kinase 10	c(GO:0004672	GO:0016772	GO:0004674	GO:0005515	GO:0006468	GO:0005524)
Niben101Scf03374	maker	mRNA	796707	801648	NA	-	NA	Niben101Scf03374g08019.1	maker-Niben101Scf03374-snap-gene-8.18-mRNA-1	Niben101Scf03374g08019	Cysteine-rich receptor-like protein kinase 27	c(GO:0004672	GO:0005515	GO:0005524	GO:0006468	GO:0004674	GO:0016772)
Niben101Scf03694	maker	mRNA	374971	376353	NA	-	NA	Niben101Scf03694g03002.1	maker-Niben101Scf03694-snap-gene-3.1-mRNA-1	Niben101Scf03694g03002	Cysteine-rich receptor-like protein kinase 10	c(GO:0004672	GO:0006468	GO:0005524	GO:0016772)
Niben101Scf03735	maker	mRNA	848321	851219	NA	-	NA	Niben101Scf03735g07013.1	maker-Niben101Scf03735-snap-gene-7.12-mRNA-1	Niben101Scf03735g07013	Cysteine-rich receptor-like protein kinase 15	c(GO:0004672	GO:0005515	GO:0005524	GO:0006468	GO:0004674	GO:0016772)
Niben101Scf03739	maker	mRNA	218721	223042	NA	+	NA	Niben101Scf03739g02012.1	maker-Niben101Scf03739-snap-gene-2.11-mRNA-1	Niben101Scf03739g02012	Cysteine-rich receptor-like protein kinase 3	c(GO:0004672	GO:0016772	GO:0005515	GO:0005524	GO:0006468)
Niben101Scf04096	maker	mRNA	696998	707332	NA	-	NA	Niben101Scf04096g07008.1	maker-Niben101Scf04096-snap-gene-7.7-mRNA-1	Niben101Scf04096g07008	Cysteine-rich receptor-like protein kinase 10	c(GO:0004672	GO:0016772	GO:0004674	GO:0006468	GO:0005524	GO:0005515)
Niben101Scf04283	maker	mRNA	436056	436445	NA	-	NA	Niben101Scf04283g04005.1	augustus_masked-Niben101Scf04283-processed-gene-4.4-mRNA-1	Niben101Scf04283g04005	Cysteine-rich receptor-like protein kinase 25	character(0)
Niben101Scf04377	maker	mRNA	716470	754546	NA	-	NA	Niben101Scf04377g07005.1	maker-Niben101Scf04377-snap-gene-7.4-mRNA-1	Niben101Scf04377g07005	Cysteine-rich receptor-like protein kinase 29	c(GO:0004672	GO:0004674	GO:0016772	GO:0005515	GO:0005524	GO:0006468)
Niben101Scf04903	maker	mRNA	221348	226943	NA	-	NA	Niben101Scf04903g01016.1	maker-Niben101Scf04903-snap-gene-1.15-mRNA-1	Niben101Scf04903g01016	Cysteine-rich receptor-like protein kinase 25	c(GO:0005515	GO:0006468	GO:0005524	GO:0016772	GO:0004672)
Niben101Scf05767	maker	mRNA	550116	555302	NA	-	NA	Niben101Scf05767g05006.1	maker-Niben101Scf05767-snap-gene-5.5-mRNA-1	Niben101Scf05767g05006	Cysteine-rich receptor-like protein kinase 40	c(GO:0005524	GO:0006468	GO:0005515	GO:0016772	GO:0004672)
Niben101Scf06113	maker	mRNA	119099	123057	NA	-	NA	Niben101Scf06113g01002.1	maker-Niben101Scf06113-augustus-gene-1.1-mRNA-1	Niben101Scf06113g01002	Cysteine-rich receptor-like protein kinase 29	character(0)
Niben101Scf06603	maker	mRNA	204425	208047	NA	-	NA	Niben101Scf06603g02002.1	maker-Niben101Scf06603-snap-gene-2.1-mRNA-1	Niben101Scf06603g02002	Cysteine-rich receptor-like protein kinase 3	c(GO:0004672	GO:0016772	GO:0005515	GO:0006468	GO:0005524)
Niben101Scf06775	maker	mRNA	138930	145713	NA	-	NA	Niben101Scf06775g00039.1	maker-Niben101Scf06775-snap-gene-0.38-mRNA-1	Niben101Scf06775g00039	Cysteine-rich receptor-like protein kinase 27	c(GO:0004672	GO:0016772	GO:0006468	GO:0005524	GO:0005515)
Niben101Scf06909	maker	mRNA	180937	184616	NA	-	NA	Niben101Scf06909g02005.1	augustus_masked-Niben101Scf06909-processed-gene-2.4-mRNA-1	Niben101Scf06909g02005	Cysteine-rich receptor-like protein kinase 3	c(GO:0004672	GO:0016772	GO:0005515	GO:0006468	GO:0005524)
Niben101Scf07323	maker	mRNA	101099	104558	NA	-	NA	Niben101Scf07323g01002.1	maker-Niben101Scf07323-snap-gene-1.1-mRNA-1	Niben101Scf07323g01002	Cysteine-rich receptor-like protein kinase 3	c(GO:0004672	GO:0016772	GO:0006468	GO:0005524	GO:0005515)
Niben101Scf07500	maker	mRNA	63226	68123	NA	+	NA	Niben101Scf07500g00009.1	maker-Niben101Scf07500-augustus-gene-0.8-mRNA-1	Niben101Scf07500g00009	Cysteine-rich receptor-like protein kinase 41	c(GO:0005524	GO:0006468	GO:0016772	GO:0004672)
Niben101Scf07663	maker	mRNA	112856	116533	NA	-	NA	Niben101Scf07663g01003.1	augustus_masked-Niben101Scf07663-processed-gene-1.2-mRNA-1	Niben101Scf07663g01003	Cysteine-rich receptor-like protein kinase 15	c(GO:0004672	GO:0004674	GO:0016772	GO:0005515	GO:0006468	GO:0005524)
Niben101Scf07681	maker	mRNA	100622	106189	NA	+	NA	Niben101Scf07681g01013.1	snap_masked-Niben101Scf07681-processed-gene-1.12-mRNA-1	Niben101Scf07681g01013	Cysteine-rich receptor-like protein kinase 25	c(GO:0004672	GO:0006468	GO:0005524	GO:0005515	GO:0016772)
Niben101Scf09296	maker	mRNA	62634	69164	NA	+	NA	Niben101Scf09296g00007.1	maker-Niben101Scf09296-snap-gene-0.6-mRNA-1	Niben101Scf09296g00007	Cysteine-rich receptor-like protein kinase 27	c(GO:0004672	GO:0016772	GO:0005524	GO:0006468	GO:0005515)
Niben101Scf09590	maker	mRNA	261262	267978	NA	+	NA	Niben101Scf09590g02002.1	maker-Niben101Scf09590-snap-gene-2.1-mRNA-1	Niben101Scf09590g02002	Cysteine-rich receptor-like protein kinase 29	c(GO:0005515	GO:0006468	GO:0005524	GO:0016772	GO:0004674	GO:0004672)
Niben101Scf09618	maker	mRNA	72027	76771	NA	-	NA	Niben101Scf09618g00007.1	maker-Niben101Scf09618-snap-gene-0.6-mRNA-1	Niben101Scf09618g00007	Cysteine-rich receptor-like protein kinase 41	c(GO:0004672	GO:0004674	GO:0016772	GO:0005524	GO:0006468	GO:0005515)
Niben101Scf09698	maker	mRNA	2	5406	NA	+	NA	Niben101Scf09698g00001.1	maker-Niben101Scf09698-snap-gene-0.0-mRNA-1	Niben101Scf09698g00001	Cysteine-rich receptor-like protein kinase 27	c(GO:0004672	GO:0005515	GO:0005524	GO:0006468	GO:0016772)
Niben101Scf09706	maker	mRNA	97997	101344	NA	-	NA	Niben101Scf09706g00013.1	maker-Niben101Scf09706-snap-gene-0.12-mRNA-1	Niben101Scf09706g00013	Cysteine-rich receptor-like protein kinase 40	c(GO:0004672	GO:0016772	GO:0004674	GO:0006468	GO:0005524	GO:0005515)
Niben101Scf11535	maker	mRNA	206153	209622	NA	-	NA	Niben101Scf11535g01028.1	maker-Niben101Scf11535-snap-gene-1.27-mRNA-1	Niben101Scf11535g01028	Cysteine-rich receptor-like protein kinase 6	c(GO:0004672	GO:0005515	GO:0005524	GO:0006468	GO:0004674	GO:0016772)
Niben101Scf11936	maker	mRNA	36120	39568	NA	+	NA	Niben101Scf11936g00002.1	maker-Niben101Scf11936-snap-gene-0.1-mRNA-1	Niben101Scf11936g00002	Cysteine-rich receptor-like protein kinase 25	c(GO:0004674	GO:0016772	GO:0005524	GO:0006468	GO:0005515	GO:0004672)
Niben101Scf13676	maker	mRNA	196053	200488	NA	+	NA	Niben101Scf13676g02009.1	maker-Niben101Scf13676-snap-gene-2.8-mRNA-1	Niben101Scf13676g02009	Cysteine-rich receptor-like protein kinase 41	c(GO:0005515	GO:0005524	GO:0006468	GO:0016772	GO:0004674	GO:0004672)
Niben101Scf15916	maker	mRNA	8499	13006	NA	-	NA	Niben101Scf15916g00001.1	maker-Niben101Scf15916-snap-gene-0.0-mRNA-1	Niben101Scf15916g00001	Cysteine-rich receptor-like protein kinase 3	c(GO:0006468	GO:0005524	GO:0005515	GO:0016772	GO:0004672)
Niben101Scf17094	maker	mRNA	194772	198378	NA	-	NA	Niben101Scf17094g01001.1	maker-Niben101Scf17094-snap-gene-1.0-mRNA-1	Niben101Scf17094g01001	Cysteine-rich receptor-like protein kinase 25	c(GO:0016772	GO:0005515	GO:0006468	GO:0005524	GO:0004672)
Niben101Scf18343	maker	mRNA	82643	87426	NA	+	NA	Niben101Scf18343g00015.1	maker-Niben101Scf18343-snap-gene-0.14-mRNA-1	Niben101Scf18343g00015	Cysteine-rich receptor-like protein kinase 27	c(GO:0004672	GO:0006468	GO:0005524	GO:0005515	GO:0016772)
Niben101Scf33322	maker	mRNA	45480	49996	NA	+	NA	Niben101Scf33322g00001.1	maker-Niben101Scf33322-snap-gene-0.0-mRNA-1	Niben101Scf33322g00001	Cysteine-rich receptor-like protein kinase 15	c(GO:0004672	GO:0016772	GO:0004674	GO:0006468	GO:0005524	GO:0005515)

## Sheet: LecRLKs_gene_list
seqid	source	type	start	end	score	strand	phase	ID	Alias	Parent	Note	Ontology_term
Niben101Ctg04413	maker	mRNA	169	596	NA	+	NA	Niben101Ctg04413g00001.1	maker-Niben101Ctg04413-snap-gene-0.0-mRNA-1	Niben101Ctg04413g00001	G-type lectin S-receptor-like serine/threonine-protein kinase	character(0)
Niben101Ctg09585	maker	mRNA	88	867	NA	-	NA	Niben101Ctg09585g00002.1	snap_masked-Niben101Ctg09585-processed-gene-0.1-mRNA-1	Niben101Ctg09585g00002	receptor lectin kinase	c(GO:0004672	GO:0005524	GO:0006468	GO:0004674	GO:0016772)
Niben101Ctg12623	maker	mRNA	395	1534	NA	-	NA	Niben101Ctg12623g00003.1	maker-Niben101Ctg12623-snap-gene-0.2-mRNA-1	Niben101Ctg12623g00003	receptor lectin kinase	c(GO:0016772	GO:0006468	GO:0005524	GO:0004672	GO:0030246)
Niben101Scf00031	maker	mRNA	185934	186830	NA	-	NA	Niben101Scf00031g01005.1	augustus_masked-Niben101Scf00031-processed-gene-1.4-mRNA-1	Niben101Scf00031g01005	G-type lectin S-receptor-like serine/threonine-protein kinase	character(0)
Niben101Scf00031	maker	mRNA	228930	229826	NA	-	NA	Niben101Scf00031g02001.1	augustus_masked-Niben101Scf00031-processed-gene-2.0-mRNA-1	Niben101Scf00031g02001	G-type lectin S-receptor-like serine/threonine-protein kinase	character(0)
Niben101Scf00096	maker	mRNA	430785	432632	NA	-	NA	Niben101Scf00096g04005.1	augustus_masked-Niben101Scf00096-processed-gene-4.4-mRNA-1	Niben101Scf00096g04005	receptor lectin kinase	c(GO:0016772	GO:0004674	GO:0006468	GO:0005524	GO:0004672	GO:0030246)
Niben101Scf00528	maker	mRNA	277504	278419	NA	+	NA	Niben101Scf00528g01006.1	maker-Niben101Scf00528-snap-gene-1.5-mRNA-1	Niben101Scf00528g01006	G-type lectin S-receptor-like serine/threonine-protein kinase	GO:0048544
Niben101Scf00704	maker	mRNA	174576	175277	NA	+	NA	Niben101Scf00704g01012.1	maker-Niben101Scf00704-snap-gene-1.11-mRNA-1	Niben101Scf00704g01012	G-type lectin S-receptor-like serine/threonine-protein kinase	GO:0048544
Niben101Scf00904	maker	mRNA	384411	385463	NA	-	NA	Niben101Scf00904g03011.1	augustus_masked-Niben101Scf00904-processed-gene-3.10-mRNA-1	Niben101Scf00904g03011	receptor lectin kinase	c(GO:0016772	GO:0004674	GO:0006468	GO:0005524	GO:0004672)
Niben101Scf00982	maker	mRNA	178745	204557	NA	-	NA	Niben101Scf00982g02010.1	snap_masked-Niben101Scf00982-processed-gene-2.9-mRNA-1	Niben101Scf00982g02010	G-type lectin S-receptor-like serine/threonine-protein kinase	character(0)
Niben101Scf01154	maker	mRNA	1839416	1844631	NA	+	NA	Niben101Scf01154g18011.1	maker-Niben101Scf01154-snap-gene-18.10-mRNA-1	Niben101Scf01154g18011	lectin-receptor kinase	c(GO:0004672	GO:0030246	GO:0016772	GO:0004674	GO:0005524	GO:0006468)
Niben101Scf01543	maker	mRNA	85743	89195	NA	+	NA	Niben101Scf01543g00001.1	maker-Niben101Scf01543-augustus-gene-0.0-mRNA-1	Niben101Scf01543g00001	G-type lectin S-receptor-like serine/threonine-protein kinase	character(0)
Niben101Scf01653	maker	mRNA	282122	284268	NA	+	NA	Niben101Scf01653g02022.1	maker-Niben101Scf01653-snap-gene-2.21-mRNA-1	Niben101Scf01653g02022	receptor lectin kinase	c(GO:0016772	GO:0004674	GO:0005524	GO:0006468	GO:0004672	GO:0030246)
Niben101Scf01656	maker	mRNA	84187	87528	NA	-	NA	Niben101Scf01656g00015.1	augustus_masked-Niben101Scf01656-processed-gene-0.14-mRNA-1	Niben101Scf01656g00015	lectin-receptor kinase	c(GO:0030246	GO:0004672	GO:0006468	GO:0005524	GO:0016772)
Niben101Scf01677	maker	mRNA	247727	250313	NA	-	NA	Niben101Scf01677g02009.1	maker-Niben101Scf01677-snap-gene-2.8-mRNA-1	Niben101Scf01677g02009	receptor lectin kinase	c(GO:0016772	GO:0005524	GO:0006468	GO:0004672	GO:0030246)
Niben101Scf01685	maker	mRNA	340530	341522	NA	+	NA	Niben101Scf01685g03004.1	augustus_masked-Niben101Scf01685-processed-gene-3.3-mRNA-1	Niben101Scf01685g03004	G-type lectin S-receptor-like serine/threonine-protein kinase	GO:0048544
Niben101Scf01813	maker	mRNA	40305	41187	NA	-	NA	Niben101Scf01813g00016.1	augustus_masked-Niben101Scf01813-processed-gene-0.15-mRNA-1	Niben101Scf01813g00016	G-type lectin S-receptor-like serine/threonine-protein kinase	GO:0048544
Niben101Scf01858	maker	mRNA	85067	87238	NA	-	NA	Niben101Scf01858g00009.1	maker-Niben101Scf01858-snap-gene-0.8-mRNA-1	Niben101Scf01858g00009	receptor lectin kinase	c(GO:0030246	GO:0004672	GO:0006468	GO:0005524	GO:0004674	GO:0016772)
Niben101Scf01999	maker	mRNA	579660	581783	NA	-	NA	Niben101Scf01999g06002.1	augustus_masked-Niben101Scf01999-processed-gene-6.1-mRNA-1	Niben101Scf01999g06002	receptor lectin kinase	c(GO:0030246	GO:0004672	GO:0006468	GO:0005524	GO:0004674	GO:0016772)
Niben101Scf02085	maker	mRNA	1248820	1252122	NA	+	NA	Niben101Scf02085g12016.1	maker-Niben101Scf02085-snap-gene-12.15-mRNA-1	Niben101Scf02085g12016	receptor lectin kinase	c(GO:0016772	GO:0004674	GO:0005524	GO:0006468	GO:0004672	GO:0030246)
Niben101Scf02194	maker	mRNA	62180	63319	NA	-	NA	Niben101Scf02194g00016.1	maker-Niben101Scf02194-snap-gene-0.15-mRNA-1	Niben101Scf02194g00016	receptor lectin kinase	c(GO:0004672	GO:0030246	GO:0016772	GO:0005524	GO:0006468)
Niben101Scf02194	maker	mRNA	17358	20252	NA	-	NA	Niben101Scf02194g00028.1	snap_masked-Niben101Scf02194-processed-gene-0.27-mRNA-1	Niben101Scf02194g00028	receptor lectin kinase	c(GO:0016772	GO:0005524	GO:0006468	GO:0004672	GO:0030246)
Niben101Scf02194	maker	mRNA	20391	21530	NA	-	NA	Niben101Scf02194g00022.1	maker-Niben101Scf02194-augustus-gene-0.21-mRNA-1	Niben101Scf02194g00022	receptor lectin kinase	c(GO:0006468	GO:0005524	GO:0016772	GO:0030246	GO:0004672)
Niben101Scf02429	maker	mRNA	713242	717156	NA	-	NA	Niben101Scf02429g07035.1	maker-Niben101Scf02429-snap-gene-7.34-mRNA-1	Niben101Scf02429g07035	G-type lectin S-receptor-like serine/threonine-protein kinase	character(0)
Niben101Scf02440	maker	mRNA	193568	196920	NA	+	NA	Niben101Scf02440g01028.1	maker-Niben101Scf02440-snap-gene-1.27-mRNA-1	Niben101Scf02440g01028	G-type lectin S-receptor-like serine/threonine-protein kinase	character(0)
Niben101Scf02440	maker	mRNA	196935	197379	NA	+	NA	Niben101Scf02440g01029.1	maker-Niben101Scf02440-snap-gene-1.28-mRNA-1	Niben101Scf02440g01029	G-type lectin S-receptor-like serine/threonine-protein kinase	GO:0048544
Niben101Scf02553	maker	mRNA	354408	354686	NA	-	NA	Niben101Scf02553g02013.1	augustus_masked-Niben101Scf02553-processed-gene-2.12-mRNA-1	Niben101Scf02553g02013	G-type lectin S-receptor-like serine/threonine-protein kinase	character(0)
Niben101Scf02583	maker	mRNA	1530	3539	NA	-	NA	Niben101Scf02583g00004.1	augustus_masked-Niben101Scf02583-processed-gene-0.3-mRNA-1	Niben101Scf02583g00004	receptor lectin kinase	c(GO:0005524	GO:0006468	GO:0016772	GO:0004674	GO:0030246	GO:0004672)
Niben101Scf02583	maker	mRNA	137250	140422	NA	-	NA	Niben101Scf02583g01003.1	maker-Niben101Scf02583-snap-gene-1.2-mRNA-1	Niben101Scf02583g01003	receptor lectin kinase	c(GO:0004672	GO:0030246	GO:0016772	GO:0004674	GO:0006468	GO:0005524)
Niben101Scf02740	maker	mRNA	985437	987557	NA	-	NA	Niben101Scf02740g09004.1	augustus_masked-Niben101Scf02740-processed-gene-9.3-mRNA-1	Niben101Scf02740g09004	receptor lectin kinase	c(GO:0006468	GO:0005524	GO:0016772	GO:0004674	GO:0030246	GO:0004672)
Niben101Scf02877	maker	mRNA	648448	648890	NA	+	NA	Niben101Scf02877g06001.1	snap_masked-Niben101Scf02877-processed-gene-6.0-mRNA-1	Niben101Scf02877g06001	G-type lectin S-receptor-like serine/threonine-protein kinase	character(0)
Niben101Scf03202	maker	mRNA	1213288	1215327	NA	-	NA	Niben101Scf03202g12016.1	augustus_masked-Niben101Scf03202-processed-gene-12.15-mRNA-1	Niben101Scf03202g12016	lectin receptor kinase a4.1	c(GO:0004672	GO:0030246	GO:0004674	GO:0016772	GO:0005524	GO:0006468)
Niben101Scf03280	maker	mRNA	74103	78599	NA	+	NA	Niben101Scf03280g00002.1	maker-Niben101Scf03280-snap-gene-0.1-mRNA-1	Niben101Scf03280g00002	receptor lectin kinase	c(GO:0004672	GO:0030246	GO:0004674	GO:0016772	GO:0006468	GO:0005524)
Niben101Scf03376	maker	mRNA	527092	529215	NA	-	NA	Niben101Scf03376g05023.1	augustus_masked-Niben101Scf03376-processed-gene-5.22-mRNA-1	Niben101Scf03376g05023	receptor lectin kinase	c(GO:0004672	GO:0030246	GO:0016772	GO:0004674	GO:0006468	GO:0005524)
Niben101Scf03944	maker	mRNA	531185	533729	NA	-	NA	Niben101Scf03944g05010.1	maker-Niben101Scf03944-snap-gene-5.9-mRNA-1	Niben101Scf03944g05010	receptor lectin kinase	c(GO:0005524	GO:0006468	GO:0016772	GO:0004674	GO:0030246	GO:0004672)
Niben101Scf03990	maker	mRNA	72587	74719	NA	+	NA	Niben101Scf03990g00011.1	maker-Niben101Scf03990-snap-gene-0.10-mRNA-1	Niben101Scf03990g00011	lectin-receptor kinase	c(GO:0030246	GO:0004672	GO:0005524	GO:0006468	GO:0004674	GO:0016772)
Niben101Scf04071	maker	mRNA	298760	300201	NA	-	NA	Niben101Scf04071g03014.1	maker-Niben101Scf04071-augustus-gene-3.13-mRNA-1	Niben101Scf04071g03014	G-type lectin S-receptor-like serine/threonine-protein kinase	character(0)
Niben101Scf04072	maker	mRNA	151779	153275	NA	+	NA	Niben101Scf04072g01001.1	augustus_masked-Niben101Scf04072-processed-gene-1.0-mRNA-1	Niben101Scf04072g01001	G-type lectin S-receptor-like serine/threonine-protein kinase	character(0)
Niben101Scf04817	maker	mRNA	26646	27646	NA	-	NA	Niben101Scf04817g00014.1	maker-Niben101Scf04817-snap-gene-0.13-mRNA-1	Niben101Scf04817g00014	G-type lectin S-receptor-like serine/threonine-protein kinase	GO:0048544
Niben101Scf04899	maker	mRNA	413196	414945	NA	+	NA	Niben101Scf04899g04001.1	maker-Niben101Scf04899-snap-gene-4.0-mRNA-1	Niben101Scf04899g04001	lectin-receptor kinase	c(GO:0005524	GO:0006468	GO:0004674	GO:0016772	GO:0030246	GO:0004672)
Niben101Scf04953	maker	mRNA	898783	900933	NA	+	NA	Niben101Scf04953g09010.1	augustus_masked-Niben101Scf04953-processed-gene-9.9-mRNA-1	Niben101Scf04953g09010	receptor lectin kinase	c(GO:0030246	GO:0004672	GO:0006468	GO:0005524	GO:0016772	GO:0004674)
Niben101Scf05145	maker	mRNA	49699	50494	NA	+	NA	Niben101Scf05145g00005.1	maker-Niben101Scf05145-snap-gene-0.4-mRNA-1	Niben101Scf05145g00005	G-type lectin S-receptor-like serine/threonine-protein kinase	character(0)
Niben101Scf05145	maker	mRNA	50535	50903	NA	+	NA	Niben101Scf05145g00003.1	maker-Niben101Scf05145-snap-gene-0.2-mRNA-1	Niben101Scf05145g00003	G-type lectin S-receptor-like serine/threonine-protein kinase	character(0)
Niben101Scf05193	maker	mRNA	14294	15784	NA	-	NA	Niben101Scf05193g00003.1	augustus_masked-Niben101Scf05193-processed-gene-0.2-mRNA-1	Niben101Scf05193g00003	G-type lectin S-receptor-like serine/threonine-protein kinase	GO:0048544
Niben101Scf05350	maker	mRNA	314977	315602	NA	+	NA	Niben101Scf05350g02007.1	augustus_masked-Niben101Scf05350-processed-gene-2.6-mRNA-1	Niben101Scf05350g02007	G-type lectin S-receptor-like serine/threonine-protein kinase	character(0)
Niben101Scf05615	maker	mRNA	94689	95195	NA	+	NA	Niben101Scf05615g01014.1	augustus_masked-Niben101Scf05615-processed-gene-1.13-mRNA-1	Niben101Scf05615g01014	G-type lectin S-receptor-like serine/threonine-protein kinase	character(0)
Niben101Scf05629	maker	mRNA	18814	21951	NA	+	NA	Niben101Scf05629g00005.1	maker-Niben101Scf05629-snap-gene-0.4-mRNA-1	Niben101Scf05629g00005	receptor lectin kinase	c(GO:0004672	GO:0030246	GO:0016772	GO:0004674	GO:0006468	GO:0005524)
Niben101Scf05730	maker	mRNA	50794	51550	NA	+	NA	Niben101Scf05730g00021.1	snap_masked-Niben101Scf05730-processed-gene-0.20-mRNA-1	Niben101Scf05730g00021	G-type lectin S-receptor-like serine/threonine-protein kinase	character(0)
Niben101Scf05787	maker	mRNA	10779	11471	NA	-	NA	Niben101Scf05787g00005.1	augustus_masked-Niben101Scf05787-processed-gene-0.4-mRNA-1	Niben101Scf05787g00005	G-type lectin S-receptor-like serine/threonine-protein kinase	GO:0048544
Niben101Scf05862	maker	mRNA	160180	162086	NA	+	NA	Niben101Scf05862g00015.1	maker-Niben101Scf05862-snap-gene-0.14-mRNA-1	Niben101Scf05862g00015	G-type lectin S-receptor-like serine/threonine-protein kinase	character(0)
Niben101Scf06131	maker	mRNA	23036	24125	NA	+	NA	Niben101Scf06131g00001.1	maker-Niben101Scf06131-snap-gene-0.0-mRNA-1	Niben101Scf06131g00001	G-type lectin S-receptor-like serine/threonine-protein kinase	GO:0048544
Niben101Scf06392	maker	mRNA	183934	186084	NA	-	NA	Niben101Scf06392g01004.1	augustus_masked-Niben101Scf06392-processed-gene-1.3-mRNA-1	Niben101Scf06392g01004	receptor lectin kinase	c(GO:0004672	GO:0030246	GO:0016772	GO:0004674	GO:0006468	GO:0005524)
Niben101Scf06397	maker	mRNA	294032	296161	NA	-	NA	Niben101Scf06397g03008.1	maker-Niben101Scf06397-augustus-gene-3.7-mRNA-1	Niben101Scf06397g03008	lectin-receptor kinase	c(GO:0016772	GO:0006468	GO:0005524	GO:0004713	GO:0004672	GO:0030246)
Niben101Scf06578	maker	mRNA	227	5506	NA	-	NA	Niben101Scf06578g00015.1	maker-Niben101Scf06578-snap-gene-0.14-mRNA-1	Niben101Scf06578g00015	G-type lectin S-receptor-like serine/threonine-protein kinase	c(GO:0006468	GO:0016772	GO:0048544	GO:0004672)
Niben101Scf06725	maker	mRNA	274230	276245	NA	+	NA	Niben101Scf06725g02007.1	augustus_masked-Niben101Scf06725-processed-gene-2.6-mRNA-1	Niben101Scf06725g02007	receptor lectin kinase	c(GO:0006468	GO:0005524	GO:0016772	GO:0004674	GO:0030246	GO:0004672)
Niben101Scf07589	maker	mRNA	100776	105108	NA	+	NA	Niben101Scf07589g01014.1	maker-Niben101Scf07589-snap-gene-1.13-mRNA-1	Niben101Scf07589g01014	receptor lectin kinase	c(GO:0030246	GO:0004672	GO:0005524	GO:0006468	GO:0016772	GO:0004674)
Niben101Scf07640	maker	mRNA	210318	215738	NA	-	NA	Niben101Scf07640g01009.1	maker-Niben101Scf07640-snap-gene-1.8-mRNA-1	Niben101Scf07640g01009	receptor lectin kinase	c(GO:0030246	GO:0004672	GO:0005524	GO:0006468	GO:0004674	GO:0016772)
Niben101Scf07640	maker	mRNA	209495	210170	NA	-	NA	Niben101Scf07640g01004.1	maker-Niben101Scf07640-augustus-gene-1.3-mRNA-1	Niben101Scf07640g01004	lectin receptor kinase a4.1	GO:0016772
Niben101Scf07690	maker	mRNA	19184	20789	NA	-	NA	Niben101Scf07690g00014.1	maker-Niben101Scf07690-snap-gene-0.13-mRNA-1	Niben101Scf07690g00014	lectin receptor kinase a4.1	c(GO:0030246	GO:0004672	GO:0005524	GO:0006468	GO:0016772)
Niben101Scf08446	maker	mRNA	417449	421033	NA	+	NA	Niben101Scf08446g03011.1	snap_masked-Niben101Scf08446-processed-gene-3.10-mRNA-1	Niben101Scf08446g03011	receptor lectin kinase	c(GO:0006468	GO:0005524	GO:0004674	GO:0016772	GO:0030246	GO:0004672)
Niben101Scf08483	maker	mRNA	149147	151162	NA	+	NA	Niben101Scf08483g00010.1	augustus_masked-Niben101Scf08483-processed-gene-0.9-mRNA-1	Niben101Scf08483g00010	receptor lectin kinase	c(GO:0030246	GO:0004672	GO:0006468	GO:0005524	GO:0016772	GO:0004674)
Niben101Scf08873	maker	mRNA	173826	175841	NA	+	NA	Niben101Scf08873g01009.1	augustus_masked-Niben101Scf08873-processed-gene-1.8-mRNA-1	Niben101Scf08873g01009	receptor lectin kinase	c(GO:0030246	GO:0004672	GO:0005524	GO:0006468	GO:0004674	GO:0016772)
Niben101Scf08984	maker	mRNA	497331	499357	NA	-	NA	Niben101Scf08984g05002.1	snap_masked-Niben101Scf08984-processed-gene-5.1-mRNA-1	Niben101Scf08984g05002	G-type lectin S-receptor-like serine/threonine-protein kinase	GO:0048544
Niben101Scf09133	maker	mRNA	302996	304148	NA	-	NA	Niben101Scf09133g03013.1	augustus_masked-Niben101Scf09133-processed-gene-3.12-mRNA-1	Niben101Scf09133g03013	lectin-receptor kinase	c(GO:0030246	GO:0004672	GO:0006468	GO:0005524	GO:0016772)
Niben101Scf09248	maker	mRNA	63188	66252	NA	-	NA	Niben101Scf09248g00003.1	maker-Niben101Scf09248-snap-gene-0.2-mRNA-1	Niben101Scf09248g00003	G-type lectin S-receptor-like serine/threonine-protein kinase	character(0)
Niben101Scf09716	maker	mRNA	116490	131368	NA	-	NA	Niben101Scf09716g01003.1	maker-Niben101Scf09716-snap-gene-1.2-mRNA-1	Niben101Scf09716g01003	G-type lectin S-receptor-like serine/threonine-protein kinase	GO:0048544
Niben101Scf10384	maker	mRNA	146739	151416	NA	+	NA	Niben101Scf10384g01003.1	augustus_masked-Niben101Scf10384-processed-gene-1.2-mRNA-1	Niben101Scf10384g01003	G-type lectin S-receptor-like serine/threonine-protein kinase	c(GO:0005515	GO:0016772)
Niben101Scf10846	maker	mRNA	124089	124556	NA	+	NA	Niben101Scf10846g00013.1	augustus_masked-Niben101Scf10846-processed-gene-0.12-mRNA-1	Niben101Scf10846g00013	G-type lectin S-receptor-like serine/threonine-protein kinase	character(0)
Niben101Scf15760	maker	mRNA	29191	34040	NA	-	NA	Niben101Scf15760g00014.1	maker-Niben101Scf15760-snap-gene-0.13-mRNA-1	Niben101Scf15760g00014	G-type lectin S-receptor-like serine/threonine-protein kinase	character(0)
Niben101Scf16532	maker	mRNA	44800	47483	NA	+	NA	Niben101Scf16532g00003.1	snap_masked-Niben101Scf16532-processed-gene-0.2-mRNA-1	Niben101Scf16532g00003	lectin receptor kinase a4.1	c(GO:0030246	GO:0004672	GO:0005524	GO:0006468	GO:0016772)
Niben101Scf17983	maker	mRNA	14837	17078	NA	+	NA	Niben101Scf17983g00001.1	maker-Niben101Scf17983-snap-gene-0.0-mRNA-1	Niben101Scf17983g00001	receptor lectin kinase	c(GO:0004672	GO:0030246	GO:0004674	GO:0016772	GO:0006468	GO:0005524)
Niben101Scf18057	maker	mRNA	21194	30866	NA	-	NA	Niben101Scf18057g00002.1	maker-Niben101Scf18057-augustus-gene-0.1-mRNA-1	Niben101Scf18057g00002	receptor lectin kinase	c(GO:0005524	GO:0006468	GO:0016772	GO:0004674	GO:0030246	GO:0004672)
Niben101Scf21897	maker	mRNA	9221	11257	NA	-	NA	Niben101Scf21897g00005.1	augustus_masked-Niben101Scf21897-processed-gene-0.4-mRNA-1	Niben101Scf21897g00005	lectin receptor kinase a4.1	c(GO:0005524	GO:0006468	GO:0004674	GO:0016772	GO:0030246	GO:0004672)
Niben101Scf23517	maker	mRNA	3	812	NA	-	NA	Niben101Scf23517g00003.1	augustus_masked-Niben101Scf23517-processed-gene-0.2-mRNA-1	Niben101Scf23517g00003	G-type lectin S-receptor-like serine/threonine-protein kinase	character(0)
Niben101Scf24657	maker	mRNA	62799	65005	NA	-	NA	Niben101Scf24657g00006.1	maker-Niben101Scf24657-augustus-gene-0.5-mRNA-1	Niben101Scf24657g00006	receptor lectin kinase	c(GO:0004672	GO:0004674	GO:0016772	GO:0006468	GO:0005524)
Niben101Scf28115	maker	mRNA	69450	72254	NA	+	NA	Niben101Scf28115g00001.1	maker-Niben101Scf28115-snap-gene-0.0-mRNA-1	Niben101Scf28115g00001	receptor lectin kinase	c(GO:0004672	GO:0030246	GO:0016772	GO:0004674	GO:0006468	GO:0005524)
Niben101Scf31091	maker	mRNA	96961	99677	NA	-	NA	Niben101Scf31091g00001.1	maker-Niben101Scf31091-augustus-gene-0.0-mRNA-1	Niben101Scf31091g00001	G-type lectin S-receptor-like serine/threonine-protein kinase	character(0)
Niben101Scf05730	maker	mRNA	27631	31319	NA	+	NA	Niben101Scf05730g00002.1	augustus_masked-Niben101Scf05730-processed-gene-0.1-mRNA-1	Niben101Scf05730g00002	S-locus lectin protein kinase family protein	character(0)
Niben101Scf08844	maker	mRNA	27973	29904	NA	-	NA	Niben101Scf08844g00002.1	snap_masked-Niben101Scf08844-processed-gene-0.1-mRNA-1	Niben101Scf08844g00002	S-locus lectin protein kinase family protein	putative [Theobroma cacao] gb|EOY12720.1| S-locus lectin protein kinase family protein	putative [Theobroma cacao]\)	character(0)
Niben101Scf10215	maker	mRNA	9459	9756	NA	-	NA	Niben101Scf10215g00009.1	maker-Niben101Scf10215-snap-gene-0.8-mRNA-1	Niben101Scf10215g00009	L-type lectin-domain containing receptor kinase IV.1	character(0)
Niben101Scf22708	maker	mRNA	133042	133464	NA	-	NA	Niben101Scf22708g01006.1	augustus_masked-Niben101Scf22708-processed-gene-1.5-mRNA-1	Niben101Scf22708g01006	L-type lectin-domain containing receptor kinase S.4	GO:0030246
Niben101Scf28115	maker	mRNA	54849	55199	NA	+	NA	Niben101Scf28115g00004.1	augustus_masked-Niben101Scf28115-processed-gene-0.3-mRNA-1	Niben101Scf28115g00004	L-type lectin-domain containing receptor kinase IV.1	character(0)
Niben101Scf04079	maker	mRNA	19248	21531	NA	+	NA	Niben101Scf04079g00001.1	snap_masked-Niben101Scf04079-processed-gene-0.0-mRNA-1	Niben101Scf04079g00001	L-type lectin-domain containing receptor kinase S.4	GO:0030246

## Sheet: LRR-RLKs_gene_list
seqid	source	type	start	end	score	strand	phase	ID	Alias	Parent	Note	Ontology_term
Niben101Ctg02589	maker	mRNA	77	496	NA	-	NA	Niben101Ctg02589g00001.1	snap_masked-Niben101Ctg02589-processed-gene-0.0-mRNA-1	Niben101Ctg02589g00001	Leucine-rich repeat receptor-like protein kinase family protein	GO:0005515
Niben101Ctg04867	maker	mRNA	36	359	NA	-	NA	Niben101Ctg04867g00002.1	augustus_masked-Niben101Ctg04867-processed-gene-0.1-mRNA-1	Niben101Ctg04867g00002	Leucine-rich repeat protein kinase family protein	character(0)
Niben101Ctg07639	maker	mRNA	409	704	NA	-	NA	Niben101Ctg07639g00001.1	snap_masked-Niben101Ctg07639-processed-gene-0.0-mRNA-1	Niben101Ctg07639g00001	Leucine-rich repeat receptor-like protein kinase family protein	GO:0005515
Niben101Ctg14931	maker	mRNA	620	2263	NA	+	NA	Niben101Ctg14931g00003.1	maker-Niben101Ctg14931-augustus-gene-0.2-mRNA-1	Niben101Ctg14931g00003	Leucine-rich repeat receptor-like protein kinase family protein	GO:0005515
Niben101Ctg15996	maker	mRNA	1952	2764	NA	+	NA	Niben101Ctg15996g00001.1	augustus_masked-Niben101Ctg15996-processed-gene-0.0-mRNA-1	Niben101Ctg15996g00001	Leucine-rich repeat receptor-like protein kinase family protein	GO:0005515
Niben101Scf00072	maker	mRNA	766378	768648	NA	-	NA	Niben101Scf00072g07008.1	augustus_masked-Niben101Scf00072-processed-gene-7.7-mRNA-1	Niben101Scf00072g07008	Leucine-rich repeat receptor-like protein kinase family protein	GO:0005515
Niben101Scf00149	maker	mRNA	1345673	1346203	NA	-	NA	Niben101Scf00149g12014.1	augustus_masked-Niben101Scf00149-processed-gene-12.13-mRNA-1	Niben101Scf00149g12014	Leucine-rich repeat receptor protein kinase EXS	GO:0005515
Niben101Scf00168	maker	mRNA	379122	379460	NA	+	NA	Niben101Scf00168g03007.1	augustus_masked-Niben101Scf00168-processed-gene-3.6-mRNA-1	Niben101Scf00168g03007	Leucine-rich repeat receptor-like protein kinase family protein	character(0)
Niben101Scf00168	maker	mRNA	379506	380269	NA	+	NA	Niben101Scf00168g03001.1	maker-Niben101Scf00168-snap-gene-3.0-mRNA-1	Niben101Scf00168g03001	Leucine-rich repeat receptor-like tyrosine-protein kinase	GO:0005515
Niben101Scf00197	maker	mRNA	45511	46326	NA	-	NA	Niben101Scf00197g00005.1	augustus_masked-Niben101Scf00197-processed-gene-0.4-mRNA-1	Niben101Scf00197g00005	Leucine-rich repeat receptor-like protein kinase family protein	GO:0005515
Niben101Scf00215	maker	mRNA	228160	233252	NA	-	NA	Niben101Scf00215g02009.1	maker-Niben101Scf00215-augustus-gene-2.8-mRNA-1	Niben101Scf00215g02009	Leucine-rich repeat protein kinase family protein	GO:0005515
Niben101Scf00234	maker	mRNA	137192	137689	NA	+	NA	Niben101Scf00234g01030.1	augustus_masked-Niben101Scf00234-processed-gene-1.29-mRNA-1	Niben101Scf00234g01030	Leucine-rich repeat receptor-like protein kinase family protein	GO:0005515
Niben101Scf00244	maker	mRNA	451819	455179	NA	-	NA	Niben101Scf00244g03007.1	maker-Niben101Scf00244-augustus-gene-3.6-mRNA-1	Niben101Scf00244g03007	Leucine-rich repeat receptor-like protein kinase family protein	GO:0005515
Niben101Scf00247	maker	mRNA	178199	179422	NA	+	NA	Niben101Scf00247g01007.1	augustus_masked-Niben101Scf00247-processed-gene-1.6-mRNA-1	Niben101Scf00247g01007	Leucine-rich repeat receptor-like protein kinase family protein	GO:0005515
Niben101Scf00260	maker	mRNA	288	560	NA	-	NA	Niben101Scf00260g00007.1	augustus_masked-Niben101Scf00260-processed-gene-0.6-mRNA-1	Niben101Scf00260g00007	Leucine-rich repeat receptor-like protein kinase family protein	GO:0005515
Niben101Scf00318	maker	mRNA	210673	211291	NA	+	NA	Niben101Scf00318g02002.1	augustus_masked-Niben101Scf00318-processed-gene-2.1-mRNA-1	Niben101Scf00318g02002	Leucine-rich repeat receptor-like protein kinase family protein	GO:0005515
Niben101Scf00388	maker	mRNA	503362	504174	NA	+	NA	Niben101Scf00388g05001.1	augustus_masked-Niben101Scf00388-processed-gene-5.0-mRNA-1	Niben101Scf00388g05001	Leucine-rich repeat receptor-like protein kinase family protein	GO:0005515
Niben101Scf00546	maker	mRNA	308532	310291	NA	+	NA	Niben101Scf00546g03003.1	augustus_masked-Niben101Scf00546-processed-gene-3.2-mRNA-1	Niben101Scf00546g03003	Leucine-rich repeat receptor-like protein kinase family protein	GO:0005515
Niben101Scf00570	maker	mRNA	88621	91852	NA	-	NA	Niben101Scf00570g01001.1	maker-Niben101Scf00570-augustus-gene-1.0-mRNA-1	Niben101Scf00570g01001	Leucine-rich repeat receptor-like protein kinase family protein	GO:0005515
Niben101Scf00574	maker	mRNA	451424	456876	NA	-	NA	Niben101Scf00574g04008.1	maker-Niben101Scf00574-augustus-gene-4.7-mRNA-1	Niben101Scf00574g04008	Leucine-rich repeat receptor-like protein kinase family protein	GO:0005515
Niben101Scf00574	maker	mRNA	546712	548411	NA	-	NA	Niben101Scf00574g05005.1	augustus_masked-Niben101Scf00574-processed-gene-5.4-mRNA-1	Niben101Scf00574g05005	Leucine-rich repeat receptor-like protein kinase family protein	GO:0005515
Niben101Scf00646	maker	mRNA	1013423	1015159	NA	-	NA	Niben101Scf00646g09012.1	maker-Niben101Scf00646-snap-gene-9.11-mRNA-1	Niben101Scf00646g09012	Leucine-rich repeat receptor-like protein kinase family protein	GO:0005515
Niben101Scf00714	maker	mRNA	595148	597578	NA	+	NA	Niben101Scf00714g06002.1	maker-Niben101Scf00714-snap-gene-6.1-mRNA-1	Niben101Scf00714g06002	Leucine-rich repeat receptor-like protein kinase family protein	GO:0005515
Niben101Scf00717	maker	mRNA	287083	301707	NA	-	NA	Niben101Scf00717g02019.1	maker-Niben101Scf00717-snap-gene-2.18-mRNA-1	Niben101Scf00717g02019	Leucine-rich repeat protein kinase family protein	character(0)
Niben101Scf00839	maker	mRNA	444313	447770	NA	-	NA	Niben101Scf00839g04009.1	maker-Niben101Scf00839-snap-gene-4.8-mRNA-1	Niben101Scf00839g04009	leucine-rich repeat protein kinase family protein [Arabidopsis thaliana] gb|AED95305.1| leucine-rich repeat protein kinase family protein [Arabidopsis thaliana]	character(0)
Niben101Scf00863	maker	mRNA	111610	115017	NA	-	NA	Niben101Scf00863g01017.1	maker-Niben101Scf00863-augustus-gene-1.16-mRNA-1	Niben101Scf00863g01017	Leucine-rich repeat protein kinase family protein	character(0)
Niben101Scf00863	maker	mRNA	151568	152541	NA	-	NA	Niben101Scf00863g01025.1	maker-Niben101Scf00863-snap-gene-1.24-mRNA-1	Niben101Scf00863g01025	Leucine-rich repeat receptor-like protein kinase family protein	GO:0005515
Niben101Scf00872	maker	mRNA	523536	531087	NA	-	NA	Niben101Scf00872g04001.1	maker-Niben101Scf00872-snap-gene-4.0-mRNA-1	Niben101Scf00872g04001	Leucine-rich repeat protein kinase family protein	GO:0005515
Niben101Scf00963	maker	mRNA	161538	164288	NA	-	NA	Niben101Scf00963g01017.1	augustus_masked-Niben101Scf00963-processed-gene-1.16-mRNA-1	Niben101Scf00963g01017	Leucine-rich repeat receptor protein kinase EXS	GO:0005515
Niben101Scf00963	maker	mRNA	250333	252555	NA	+	NA	Niben101Scf00963g02014.1	augustus_masked-Niben101Scf00963-processed-gene-2.13-mRNA-1	Niben101Scf00963g02014	Leucine-rich repeat receptor protein kinase EXS	GO:0005515
Niben101Scf00963	maker	mRNA	282609	284642	NA	+	NA	Niben101Scf00963g02005.1	maker-Niben101Scf00963-snap-gene-2.4-mRNA-1	Niben101Scf00963g02005	Leucine-rich repeat receptor-like protein kinase PEPR1	GO:0005515
Niben101Scf00963	maker	mRNA	282228	282584	NA	+	NA	Niben101Scf00963g02006.1	maker-Niben101Scf00963-snap-gene-2.5-mRNA-1	Niben101Scf00963g02006	Leucine-rich repeat receptor-like tyrosine-protein kinase	GO:0005515
Niben101Scf00975	maker	mRNA	78786	80145	NA	-	NA	Niben101Scf00975g00007.1	augustus_masked-Niben101Scf00975-processed-gene-0.6-mRNA-1	Niben101Scf00975g00007	Leucine-rich repeat receptor-like protein kinase family protein	GO:0005515
Niben101Scf00975	maker	mRNA	77872	78381	NA	-	NA	Niben101Scf00975g00006.1	augustus_masked-Niben101Scf00975-processed-gene-0.5-mRNA-1	Niben101Scf00975g00006	Leucine-rich repeat receptor-like protein kinase family protein	GO:0005515
Niben101Scf00975	maker	mRNA	99671	102769	NA	-	NA	Niben101Scf00975g01015.1	augustus_masked-Niben101Scf00975-processed-gene-1.14-mRNA-1	Niben101Scf00975g01015	Leucine-rich repeat receptor protein kinase EXS	GO:0005515
Niben101Scf00994	maker	mRNA	203868	206141	NA	-	NA	Niben101Scf00994g02004.1	augustus_masked-Niben101Scf00994-processed-gene-2.3-mRNA-1	Niben101Scf00994g02004	Leucine-rich repeat receptor-like protein kinase family protein	GO:0005515
Niben101Scf00994	maker	mRNA	555200	565018	NA	+	NA	Niben101Scf00994g05008.1	maker-Niben101Scf00994-snap-gene-5.7-mRNA-1	Niben101Scf00994g05008	Leucine-rich repeat receptor-like protein kinase family protein	GO:0005515
Niben101Scf01051	maker	mRNA	924816	925873	NA	-	NA	Niben101Scf01051g09031.1	maker-Niben101Scf01051-snap-gene-9.30-mRNA-1	Niben101Scf01051g09031	Leucine-rich repeat receptor-like protein kinase family protein	GO:0005515
Niben101Scf01054	maker	mRNA	195193	196593	NA	-	NA	Niben101Scf01054g02001.1	augustus_masked-Niben101Scf01054-processed-gene-2.0-mRNA-1	Niben101Scf01054g02001	Leucine-rich repeat receptor-like protein kinase family protein	GO:0005515
Niben101Scf01119	maker	mRNA	190207	192428	NA	+	NA	Niben101Scf01119g02007.1	snap_masked-Niben101Scf01119-processed-gene-2.6-mRNA-1	Niben101Scf01119g02007	Leucine-rich repeat receptor-like protein kinase family protein	GO:0005515
Niben101Scf01177	maker	mRNA	541442	542031	NA	+	NA	Niben101Scf01177g05001.1	maker-Niben101Scf01177-augustus-gene-5.0-mRNA-1	Niben101Scf01177g05001	Leucine-rich repeat receptor-like protein kinase family protein	character(0)
Niben101Scf01188	maker	mRNA	1071144	1072406	NA	+	NA	Niben101Scf01188g10020.1	augustus_masked-Niben101Scf01188-processed-gene-10.19-mRNA-1	Niben101Scf01188g10020	Leucine-rich repeat receptor-like protein kinase family protein	GO:0005515
Niben101Scf01205	maker	mRNA	212177	213902	NA	+	NA	Niben101Scf01205g02001.1	snap_masked-Niben101Scf01205-processed-gene-2.0-mRNA-1	Niben101Scf01205g02001	Leucine-rich repeat receptor-like protein kinase family protein	GO:0005515
Niben101Scf01218	maker	mRNA	92312	99826	NA	+	NA	Niben101Scf01218g01011.1	maker-Niben101Scf01218-augustus-gene-1.10-mRNA-1	Niben101Scf01218g01011	Leucine-rich repeat transmembrane protein kinase	GO:0005515
Niben101Scf01338	maker	mRNA	612555	628311	NA	+	NA	Niben101Scf01338g06004.1	maker-Niben101Scf01338-snap-gene-6.3-mRNA-1	Niben101Scf01338g06004	Leucine-rich repeat receptor-like protein kinase family protein	GO:0005515
Niben101Scf01380	maker	mRNA	95145	102096	NA	+	NA	Niben101Scf01380g01021.1	maker-Niben101Scf01380-snap-gene-1.20-mRNA-1	Niben101Scf01380g01021	Leucine-rich repeat receptor-like protein kinase family protein	c(GO:0016772	GO:0006468	GO:0005524	GO:0005515	GO:0004672)
Niben101Scf01388	maker	mRNA	157906	158926	NA	+	NA	Niben101Scf01388g01001.1	maker-Niben101Scf01388-augustus-gene-1.0-mRNA-1	Niben101Scf01388g01001	Leucine-rich repeat receptor-like protein kinase PEPR1	character(0)
Niben101Scf01420	maker	mRNA	238703	241579	NA	+	NA	Niben101Scf01420g02006.1	maker-Niben101Scf01420-snap-gene-2.5-mRNA-1	Niben101Scf01420g02006	Leucine-rich repeat protein kinase family protein	GO:0005515
Niben101Scf01433	maker	mRNA	397522	400614	NA	+	NA	Niben101Scf01433g04003.1	snap_masked-Niben101Scf01433-processed-gene-4.2-mRNA-1	Niben101Scf01433g04003	Leucine-rich repeat receptor-like protein kinase family protein	GO:0005515
Niben101Scf01433	maker	mRNA	406630	407784	NA	+	NA	Niben101Scf01433g04010.1	augustus_masked-Niben101Scf01433-processed-gene-4.9-mRNA-1	Niben101Scf01433g04010	Leucine-rich repeat receptor-like protein kinase family protein	GO:0005515
Niben101Scf01433	maker	mRNA	405868	406359	NA	+	NA	Niben101Scf01433g04009.1	augustus_masked-Niben101Scf01433-processed-gene-4.8-mRNA-1	Niben101Scf01433g04009	Leucine-rich repeat receptor-like protein kinase PEPR2	character(0)
Niben101Scf01626	maker	mRNA	308518	315933	NA	-	NA	Niben101Scf01626g03013.1	augustus_masked-Niben101Scf01626-processed-gene-3.12-mRNA-1	Niben101Scf01626g03013	Leucine-rich repeat receptor protein kinase EXS	character(0)
Niben101Scf01674	maker	mRNA	13780	15545	NA	+	NA	Niben101Scf01674g00001.1	maker-Niben101Scf01674-snap-gene-0.0-mRNA-1	Niben101Scf01674g00001	Leucine-rich repeat receptor-like protein kinase TDR	GO:0005515
Niben101Scf01682	maker	mRNA	167911	169136	NA	+	NA	Niben101Scf01682g01010.1	maker-Niben101Scf01682-snap-gene-1.9-mRNA-1	Niben101Scf01682g01010	Leucine-rich repeat protein kinase family protein	GO:0005515
Niben101Scf01739	maker	mRNA	369972	372755	NA	-	NA	Niben101Scf01739g03006.1	augustus_masked-Niben101Scf01739-processed-gene-3.5-mRNA-1	Niben101Scf01739g03006	Leucine-rich repeat receptor protein kinase EXS	GO:0005515
Niben101Scf01745	maker	mRNA	756806	757717	NA	-	NA	Niben101Scf01745g07025.1	augustus_masked-Niben101Scf01745-processed-gene-7.24-mRNA-1	Niben101Scf01745g07025	Leucine-rich repeat receptor-like protein kinase family protein	GO:0005515
Niben101Scf01834	maker	mRNA	233473	241543	NA	-	NA	Niben101Scf01834g02012.1	maker-Niben101Scf01834-snap-gene-2.11-mRNA-1	Niben101Scf01834g02012	Leucine-rich repeat receptor-like protein kinase family protein	GO:0005515
Niben101Scf01834	maker	mRNA	207464	208792	NA	+	NA	Niben101Scf01834g02009.1	maker-Niben101Scf01834-snap-gene-2.8-mRNA-1	Niben101Scf01834g02009	Leucine-rich repeat receptor-like protein kinase family protein	GO:0005515
Niben101Scf01917	maker	mRNA	395978	399724	NA	+	NA	Niben101Scf01917g04004.1	maker-Niben101Scf01917-snap-gene-4.3-mRNA-1	Niben101Scf01917g04004	Leucine-rich repeat receptor-like protein kinase family protein	GO:0005515
Niben101Scf01917	maker	mRNA	499620	506565	NA	+	NA	Niben101Scf01917g05004.1	maker-Niben101Scf01917-snap-gene-5.3-mRNA-1	Niben101Scf01917g05004	Leucine-rich repeat receptor-like protein kinase family protein	GO:0005515
Niben101Scf01927	maker	mRNA	265793	267911	NA	+	NA	Niben101Scf01927g02003.1	maker-Niben101Scf01927-snap-gene-2.2-mRNA-1	Niben101Scf01927g02003	Leucine-rich repeat receptor-like protein kinase family protein	GO:0005515
Niben101Scf01948	maker	mRNA	110447	111393	NA	+	NA	Niben101Scf01948g01003.1	maker-Niben101Scf01948-snap-gene-1.2-mRNA-1	Niben101Scf01948g01003	Leucine-rich repeat protein kinase family protein	GO:0005515
Niben101Scf02123	maker	mRNA	1089945	1091528	NA	-	NA	Niben101Scf02123g10017.1	maker-Niben101Scf02123-snap-gene-10.16-mRNA-1	Niben101Scf02123g10017	Leucine-rich repeat receptor-like protein kinase family protein	GO:0005515
Niben101Scf02125	maker	mRNA	10493	11757	NA	+	NA	Niben101Scf02125g00014.1	maker-Niben101Scf02125-snap-gene-0.13-mRNA-1	Niben101Scf02125g00014	Leucine-rich repeat receptor-like protein kinase family protein	GO:0005515
Niben101Scf02146	maker	mRNA	857	5770	NA	+	NA	Niben101Scf02146g00001.1	maker-Niben101Scf02146-snap-gene-0.0-mRNA-1	Niben101Scf02146g00001	Leucine-rich repeat receptor-like protein kinase family protein	c(GO:0005515	GO:0016772)
Niben101Scf02172	maker	mRNA	645287	646254	NA	-	NA	Niben101Scf02172g06031.1	maker-Niben101Scf02172-snap-gene-6.30-mRNA-1	Niben101Scf02172g06031	Leucine-rich repeat receptor-like protein kinase family protein	GO:0005515
Niben101Scf02174	maker	mRNA	4867	14410	NA	-	NA	Niben101Scf02174g00014.1	snap_masked-Niben101Scf02174-processed-gene-0.13-mRNA-1	Niben101Scf02174g00014	Leucine-rich repeat receptor-like protein kinase family protein	c(GO:0016772	GO:0005524	GO:0005515)
Niben101Scf02174	maker	mRNA	103679	104203	NA	+	NA	Niben101Scf02174g01022.1	augustus_masked-Niben101Scf02174-processed-gene-1.21-mRNA-1	Niben101Scf02174g01022	Leucine-rich repeat receptor-like protein kinase family protein	GO:0005515
Niben101Scf02174	maker	mRNA	101880	103399	NA	+	NA	Niben101Scf02174g01002.1	maker-Niben101Scf02174-snap-gene-1.1-mRNA-1	Niben101Scf02174g01002	Leucine-rich repeat receptor-like protein kinase family protein	GO:0005515
Niben101Scf02216	maker	mRNA	145462	148906	NA	-	NA	Niben101Scf02216g01017.1	maker-Niben101Scf02216-snap-gene-1.16-mRNA-1	Niben101Scf02216g01017	Leucine-rich repeat receptor-like protein kinase family protein	GO:0005515
Niben101Scf02223	maker	mRNA	303282	306161	NA	-	NA	Niben101Scf02223g03003.1	maker-Niben101Scf02223-augustus-gene-3.2-mRNA-1	Niben101Scf02223g03003	Leucine-rich repeat receptor-like protein kinase family protein	GO:0005515
Niben101Scf02230	maker	mRNA	128450	133310	NA	+	NA	Niben101Scf02230g01003.1	maker-Niben101Scf02230-augustus-gene-1.2-mRNA-1	Niben101Scf02230g01003	Leucine-rich repeat protein kinase family protein	GO:0005515
Niben101Scf02252	maker	mRNA	156973	160058	NA	+	NA	Niben101Scf02252g01032.1	maker-Niben101Scf02252-snap-gene-1.31-mRNA-1	Niben101Scf02252g01032	Leucine-rich repeat receptor-like protein kinase family protein	GO:0005515
Niben101Scf02298	maker	mRNA	154065	161845	NA	+	NA	Niben101Scf02298g01015.1	maker-Niben101Scf02298-snap-gene-1.14-mRNA-1	Niben101Scf02298g01015	Leucine-rich repeat protein kinase family protein	GO:0005515
Niben101Scf02357	maker	mRNA	691434	692762	NA	+	NA	Niben101Scf02357g07003.1	augustus_masked-Niben101Scf02357-processed-gene-7.2-mRNA-1	Niben101Scf02357g07003	Leucine-rich repeat receptor-like protein kinase family protein	GO:0005515
Niben101Scf02408	maker	mRNA	30798	34591	NA	-	NA	Niben101Scf02408g00014.1	maker-Niben101Scf02408-augustus-gene-0.13-mRNA-1	Niben101Scf02408g00014	Leucine-rich repeat protein kinase family protein	GO:0005515
Niben101Scf02462	maker	mRNA	377885	379018	NA	+	NA	Niben101Scf02462g03003.1	maker-Niben101Scf02462-snap-gene-3.2-mRNA-1	Niben101Scf02462g03003	Leucine-rich repeat receptor-like tyrosine-protein kinase	character(0)
Niben101Scf02509	maker	mRNA	1166347	1166907	NA	-	NA	Niben101Scf02509g11007.1	augustus_masked-Niben101Scf02509-processed-gene-11.6-mRNA-1	Niben101Scf02509g11007	Leucine-rich repeat receptor-like protein kinase family protein	GO:0005515
Niben101Scf02531	maker	mRNA	96265	108705	NA	+	NA	Niben101Scf02531g01022.1	maker-Niben101Scf02531-snap-gene-1.21-mRNA-1	Niben101Scf02531g01022	Leucine-rich repeat receptor-like protein kinase family protein	GO:0005515
Niben101Scf02531	maker	mRNA	279176	280192	NA	-	NA	Niben101Scf02531g02009.1	augustus_masked-Niben101Scf02531-processed-gene-2.8-mRNA-1	Niben101Scf02531g02009	Leucine-rich repeat receptor-like protein kinase family protein	GO:0005515
Niben101Scf02566	maker	mRNA	424376	429137	NA	+	NA	Niben101Scf02566g04001.1	maker-Niben101Scf02566-snap-gene-4.0-mRNA-1	Niben101Scf02566g04001	Leucine-rich repeat receptor-like protein kinase family protein	c(GO:0004672	GO:0005515	GO:0006468	GO:0005524	GO:0016772)
Niben101Scf02826	maker	mRNA	141818	144817	NA	-	NA	Niben101Scf02826g01005.1	augustus_masked-Niben101Scf02826-processed-gene-1.4-mRNA-1	Niben101Scf02826g01005	Leucine-rich repeat receptor protein kinase EXS	GO:0005515
Niben101Scf02832	maker	mRNA	282252	283403	NA	+	NA	Niben101Scf02832g02007.1	augustus_masked-Niben101Scf02832-processed-gene-2.6-mRNA-1	Niben101Scf02832g02007	Leucine-rich repeat receptor-like protein kinase family protein	GO:0005515
Niben101Scf03021	maker	mRNA	180624	198369	NA	-	NA	Niben101Scf03021g02009.1	maker-Niben101Scf03021-augustus-gene-2.8-mRNA-1	Niben101Scf03021g02009	Leucine-rich repeat protein kinase family protein	GO:0005515
Niben101Scf03138	maker	mRNA	195041	198121	NA	-	NA	Niben101Scf03138g01049.1	augustus_masked-Niben101Scf03138-processed-gene-1.48-mRNA-1	Niben101Scf03138g01049	Leucine-rich repeat receptor-like protein kinase family protein	GO:0005515
Niben101Scf03150	maker	mRNA	801009	805971	NA	-	NA	Niben101Scf03150g07003.1	maker-Niben101Scf03150-augustus-gene-7.2-mRNA-1	Niben101Scf03150g07003	Leucine-rich repeat protein kinase family protein	GO:0005515
Niben101Scf03202	maker	mRNA	834475	838023	NA	+	NA	Niben101Scf03202g08006.1	maker-Niben101Scf03202-snap-gene-8.5-mRNA-1	Niben101Scf03202g08006	Leucine-rich repeat receptor protein kinase EXS	GO:0005515
Niben101Scf03224	maker	mRNA	1064200	1065309	NA	-	NA	Niben101Scf03224g10009.1	augustus_masked-Niben101Scf03224-processed-gene-10.8-mRNA-1	Niben101Scf03224g10009	Leucine-rich repeat receptor-like protein kinase family protein	GO:0005515
Niben101Scf03323	maker	mRNA	113448	115901	NA	+	NA	Niben101Scf03323g01014.1	augustus_masked-Niben101Scf03323-processed-gene-1.13-mRNA-1	Niben101Scf03323g01014	Leucine-rich repeat receptor-like protein kinase family protein	GO:0005515
Niben101Scf03374	maker	mRNA	760774	764645	NA	-	NA	Niben101Scf03374g07016.1	maker-Niben101Scf03374-augustus-gene-7.15-mRNA-1	Niben101Scf03374g07016	Leucine-rich repeat receptor-like protein kinase family protein	GO:0005515
Niben101Scf03445	maker	mRNA	163493	166423	NA	-	NA	Niben101Scf03445g01005.1	augustus_masked-Niben101Scf03445-processed-gene-1.4-mRNA-1	Niben101Scf03445g01005	Leucine-rich repeat receptor-like protein kinase family protein	GO:0005515
Niben101Scf03737	maker	mRNA	712088	716106	NA	-	NA	Niben101Scf03737g06012.1	maker-Niben101Scf03737-augustus-gene-6.11-mRNA-1	Niben101Scf03737g06012	Leucine-rich repeat receptor-like protein kinase family protein	GO:0005515
Niben101Scf03877	maker	mRNA	4263	28382	NA	+	NA	Niben101Scf03877g00006.1	maker-Niben101Scf03877-snap-gene-0.5-mRNA-1	Niben101Scf03877g00006	Leucine-rich repeat receptor-like protein kinase family protein	GO:0005515
Niben101Scf03907	maker	mRNA	187169	193590	NA	-	NA	Niben101Scf03907g02008.1	maker-Niben101Scf03907-snap-gene-2.7-mRNA-1	Niben101Scf03907g02008	Leucine-rich repeat receptor-like protein kinase family protein	GO:0005515
Niben101Scf03925	maker	mRNA	68183	75966	NA	-	NA	Niben101Scf03925g00005.1	maker-Niben101Scf03925-snap-gene-0.4-mRNA-1	Niben101Scf03925g00005	Leucine-rich repeat receptor-like protein kinase family protein	GO:0005515
Niben101Scf03925	maker	mRNA	117764	120385	NA	-	NA	Niben101Scf03925g01010.1	augustus_masked-Niben101Scf03925-processed-gene-1.9-mRNA-1	Niben101Scf03925g01010	Leucine-rich repeat receptor-like protein kinase family protein	GO:0005515
Niben101Scf03925	maker	mRNA	203987	206326	NA	-	NA	Niben101Scf03925g02013.1	augustus_masked-Niben101Scf03925-processed-gene-2.12-mRNA-1	Niben101Scf03925g02013	Leucine-rich repeat receptor-like protein kinase family protein	GO:0005515
Niben101Scf04015	maker	mRNA	105799	108354	NA	-	NA	Niben101Scf04015g01008.1	maker-Niben101Scf04015-snap-gene-1.7-mRNA-1	Niben101Scf04015g01008	Leucine-rich repeat receptor-like protein kinase PEPR2	GO:0005515
Niben101Scf04181	maker	mRNA	71637	73943	NA	+	NA	Niben101Scf04181g00031.1	maker-Niben101Scf04181-snap-gene-0.30-mRNA-1	Niben101Scf04181g00031	Leucine-rich repeat receptor-like protein kinase family protein	GO:0005515
Niben101Scf04191	maker	mRNA	253157	255076	NA	+	NA	Niben101Scf04191g02002.1	augustus_masked-Niben101Scf04191-processed-gene-2.1-mRNA-1	Niben101Scf04191g02002	Leucine-rich repeat receptor-like protein kinase family protein	GO:0005515
Niben101Scf04216	maker	mRNA	277605	278988	NA	-	NA	Niben101Scf04216g02008.1	maker-Niben101Scf04216-snap-gene-2.7-mRNA-1	Niben101Scf04216g02008	Leucine-rich repeat receptor-like protein kinase family protein	GO:0005515
Niben101Scf04253	maker	mRNA	413997	418077	NA	-	NA	Niben101Scf04253g03010.1	maker-Niben101Scf04253-snap-gene-3.9-mRNA-1	Niben101Scf04253g03010	Leucine-rich repeat receptor-like protein kinase family protein	GO:0005515
Niben101Scf04316	maker	mRNA	1057708	1061717	NA	-	NA	Niben101Scf04316g10008.1	maker-Niben101Scf04316-snap-gene-10.7-mRNA-1	Niben101Scf04316g10008	Leucine-rich repeat protein kinase family protein	GO:0005515
Niben101Scf04386	maker	mRNA	468341	469435	NA	-	NA	Niben101Scf04386g04007.1	augustus_masked-Niben101Scf04386-processed-gene-4.6-mRNA-1	Niben101Scf04386g04007	Leucine-rich repeat receptor-like protein kinase family protein	GO:0005515
Niben101Scf04609	maker	mRNA	125878	130198	NA	+	NA	Niben101Scf04609g00018.1	snap_masked-Niben101Scf04609-processed-gene-0.17-mRNA-1	Niben101Scf04609g00018	Leucine-rich repeat receptor-like protein kinase family protein	GO:0005515
Niben101Scf04609	maker	mRNA	38959	40171	NA	+	NA	Niben101Scf04609g00008.1	maker-Niben101Scf04609-snap-gene-0.7-mRNA-1	Niben101Scf04609g00008	Leucine-rich repeat receptor-like protein kinase family protein	GO:0005515
Niben101Scf04609	maker	mRNA	40311	41484	NA	+	NA	Niben101Scf04609g00009.1	maker-Niben101Scf04609-snap-gene-0.8-mRNA-1	Niben101Scf04609g00009	Leucine-rich repeat receptor-like protein kinase family protein	GO:0005515
Niben101Scf04953	maker	mRNA	311702	339791	NA	-	NA	Niben101Scf04953g03002.1	snap_masked-Niben101Scf04953-processed-gene-3.1-mRNA-1	Niben101Scf04953g03002	Leucine-rich repeat receptor-like protein kinase family protein	c(GO:0016772	GO:0005515)
Niben101Scf05030	maker	mRNA	14760	17146	NA	+	NA	Niben101Scf05030g00001.1	maker-Niben101Scf05030-snap-gene-0.0-mRNA-1	Niben101Scf05030g00001	Leucine-rich repeat receptor-like protein kinase family protein	GO:0005515
Niben101Scf05216	maker	mRNA	917759	918934	NA	-	NA	Niben101Scf05216g09019.1	augustus_masked-Niben101Scf05216-processed-gene-9.18-mRNA-1	Niben101Scf05216g09019	Leucine-rich repeat receptor-like protein kinase family protein	GO:0005515
Niben101Scf05216	maker	mRNA	919219	920427	NA	-	NA	Niben101Scf05216g09020.1	augustus_masked-Niben101Scf05216-processed-gene-9.19-mRNA-1	Niben101Scf05216g09020	Leucine-rich repeat receptor-like protein kinase family protein	GO:0005515
Niben101Scf05301	maker	mRNA	339301	340485	NA	-	NA	Niben101Scf05301g03002.1	augustus_masked-Niben101Scf05301-processed-gene-3.1-mRNA-1	Niben101Scf05301g03002	Leucine-rich repeat receptor-like protein kinase family protein	GO:0005515
Niben101Scf05307	maker	mRNA	67902	69512	NA	-	NA	Niben101Scf05307g01005.1	augustus_masked-Niben101Scf05307-processed-gene-1.4-mRNA-1	Niben101Scf05307g01005	Leucine-rich repeat receptor-like tyrosine-protein kinase	GO:0005515
Niben101Scf05323	maker	mRNA	288111	294746	NA	+	NA	Niben101Scf05323g02007.1	maker-Niben101Scf05323-snap-gene-2.6-mRNA-1	Niben101Scf05323g02007	Leucine-rich repeat protein kinase family protein	GO:0005515
Niben101Scf05368	maker	mRNA	618663	626843	NA	-	NA	Niben101Scf05368g06019.1	maker-Niben101Scf05368-snap-gene-6.18-mRNA-1	Niben101Scf05368g06019	Leucine-rich repeat receptor-like tyrosine-protein kinase	GO:0005515
Niben101Scf05405	maker	mRNA	751042	754301	NA	+	NA	Niben101Scf05405g07006.1	maker-Niben101Scf05405-augustus-gene-7.5-mRNA-1	Niben101Scf05405g07006	Leucine-rich repeat receptor-like protein kinase family protein	GO:0005515
Niben101Scf05405	maker	mRNA	741367	751039	NA	+	NA	Niben101Scf05405g07003.1	maker-Niben101Scf05405-snap-gene-7.2-mRNA-1	Niben101Scf05405g07003	Leucine-rich repeat protein kinase family protein	character(0)
Niben101Scf05467	maker	mRNA	12227	13495	NA	+	NA	Niben101Scf05467g00014.1	augustus_masked-Niben101Scf05467-processed-gene-0.13-mRNA-1	Niben101Scf05467g00014	Leucine-rich repeat receptor-like protein kinase family protein	GO:0005515
Niben101Scf05516	maker	mRNA	85260	89431	NA	-	NA	Niben101Scf05516g00011.1	maker-Niben101Scf05516-snap-gene-0.10-mRNA-1	Niben101Scf05516g00011	Leucine-rich repeat receptor-like protein kinase family protein	c(GO:0004672	GO:0016772	GO:0005524	GO:0006468	GO:0005515)
Niben101Scf05516	maker	mRNA	482595	483908	NA	+	NA	Niben101Scf05516g04004.1	augustus_masked-Niben101Scf05516-processed-gene-4.3-mRNA-1	Niben101Scf05516g04004	Leucine-rich repeat receptor-like protein kinase family protein	GO:0005515
Niben101Scf05811	maker	mRNA	163998	166338	NA	-	NA	Niben101Scf05811g01005.1	maker-Niben101Scf05811-snap-gene-1.4-mRNA-1	Niben101Scf05811g01005	Leucine-rich repeat receptor-like protein kinase family protein	GO:0005515
Niben101Scf05977	maker	mRNA	145194	150925	NA	+	NA	Niben101Scf05977g01008.1	maker-Niben101Scf05977-augustus-gene-1.7-mRNA-1	Niben101Scf05977g01008	Leucine-rich repeat receptor-like protein kinase family protein	c(GO:0005515	GO:0005524	GO:0006468	GO:0016772	GO:0004672)
Niben101Scf06144	maker	mRNA	114710	121256	NA	-	NA	Niben101Scf06144g00013.1	maker-Niben101Scf06144-snap-gene-0.12-mRNA-1	Niben101Scf06144g00013	Leucine-rich repeat receptor-like protein kinase family protein	GO:0005515
Niben101Scf06151	maker	mRNA	221335	230174	NA	-	NA	Niben101Scf06151g02014.1	maker-Niben101Scf06151-snap-gene-2.13-mRNA-1	Niben101Scf06151g02014	Leucine-rich repeat protein kinase family protein	GO:0005515
Niben101Scf06203	maker	mRNA	42034	42543	NA	+	NA	Niben101Scf06203g00001.1	augustus_masked-Niben101Scf06203-processed-gene-0.0-mRNA-1	Niben101Scf06203g00001	Leucine-rich repeat receptor-like protein kinase family protein	GO:0005515
Niben101Scf06774	maker	mRNA	289455	291319	NA	-	NA	Niben101Scf06774g02014.1	maker-Niben101Scf06774-snap-gene-2.13-mRNA-1	Niben101Scf06774g02014	Leucine-rich repeat receptor-like protein kinase family protein	GO:0005515
Niben101Scf06774	maker	mRNA	223303	224607	NA	+	NA	Niben101Scf06774g02012.1	maker-Niben101Scf06774-snap-gene-2.11-mRNA-1	Niben101Scf06774g02012	Leucine-rich repeat receptor-like protein kinase family protein	GO:0005515
Niben101Scf06789	maker	mRNA	319796	328822	NA	-	NA	Niben101Scf06789g03005.1	maker-Niben101Scf06789-snap-gene-3.4-mRNA-1	Niben101Scf06789g03005	Leucine-rich repeat protein kinase family protein	GO:0005515
Niben101Scf06823	maker	mRNA	46765	49753	NA	-	NA	Niben101Scf06823g00012.1	maker-Niben101Scf06823-snap-gene-0.11-mRNA-1	Niben101Scf06823g00012	Leucine-rich repeat protein kinase family protein	GO:0005515
Niben101Scf06898	maker	mRNA	91516	97179	NA	-	NA	Niben101Scf06898g01002.1	maker-Niben101Scf06898-snap-gene-1.1-mRNA-1	Niben101Scf06898g01002	Leucine-rich repeat receptor-like protein kinase family protein	GO:0005515
Niben101Scf07034	maker	mRNA	684128	686050	NA	+	NA	Niben101Scf07034g06019.1	augustus_masked-Niben101Scf07034-processed-gene-6.18-mRNA-1	Niben101Scf07034g06019	Leucine-rich repeat receptor-like protein kinase family protein	GO:0005515
Niben101Scf07034	maker	mRNA	628348	629836	NA	+	NA	Niben101Scf07034g06018.1	augustus_masked-Niben101Scf07034-processed-gene-6.17-mRNA-1	Niben101Scf07034g06018	Leucine-rich repeat receptor-like protein kinase family protein	GO:0005515
Niben101Scf07123	maker	mRNA	128882	132453	NA	+	NA	Niben101Scf07123g01015.1	maker-Niben101Scf07123-snap-gene-1.14-mRNA-1	Niben101Scf07123g01015	Leucine-rich repeat receptor-like protein kinase family protein	GO:0005515
Niben101Scf07169	maker	mRNA	116385	117197	NA	-	NA	Niben101Scf07169g01001.1	augustus_masked-Niben101Scf07169-processed-gene-1.0-mRNA-1	Niben101Scf07169g01001	Leucine-rich repeat protein kinase family protein	GO:0005515
Niben101Scf07172	maker	mRNA	41215	51523	NA	+	NA	Niben101Scf07172g00003.1	snap_masked-Niben101Scf07172-processed-gene-0.2-mRNA-1	Niben101Scf07172g00003	Leucine-rich repeat protein kinase family protein	character(0)
Niben101Scf07334	maker	mRNA	291439	292110	NA	+	NA	Niben101Scf07334g03004.1	augustus_masked-Niben101Scf07334-processed-gene-3.3-mRNA-1	Niben101Scf07334g03004	Leucine-rich repeat receptor-like protein kinase family protein	GO:0005515
Niben101Scf07515	maker	mRNA	281601	289009	NA	+	NA	Niben101Scf07515g02006.1	maker-Niben101Scf07515-snap-gene-2.5-mRNA-1	Niben101Scf07515g02006	Leucine-rich repeat receptor-like protein kinase family protein	GO:0005515
Niben101Scf07531	maker	mRNA	35983	41620	NA	-	NA	Niben101Scf07531g00010.1	maker-Niben101Scf07531-snap-gene-0.9-mRNA-1	Niben101Scf07531g00010	Leucine-rich repeat protein kinase family protein	c(GO:0006468	GO:0004713	GO:0016772)
Niben101Scf07563	maker	mRNA	42557	43708	NA	-	NA	Niben101Scf07563g00006.1	augustus_masked-Niben101Scf07563-processed-gene-0.5-mRNA-1	Niben101Scf07563g00006	Leucine-rich repeat receptor-like protein kinase family protein	GO:0005515
Niben101Scf07606	maker	mRNA	94029	94739	NA	-	NA	Niben101Scf07606g00014.1	augustus_masked-Niben101Scf07606-processed-gene-0.13-mRNA-1	Niben101Scf07606g00014	Leucine-rich repeat receptor-like protein kinase family protein	GO:0005515
Niben101Scf07606	maker	mRNA	88420	88669	NA	-	NA	Niben101Scf07606g00006.1	maker-Niben101Scf07606-snap-gene-0.5-mRNA-1	Niben101Scf07606g00006	Leucine-rich repeat protein kinase family protein	character(0)
Niben101Scf07880	maker	mRNA	472684	474201	NA	-	NA	Niben101Scf07880g03024.1	maker-Niben101Scf07880-snap-gene-3.23-mRNA-1	Niben101Scf07880g03024	Leucine-rich repeat receptor-like protein kinase family protein	GO:0005515
Niben101Scf07896	maker	mRNA	368611	372913	NA	-	NA	Niben101Scf07896g03006.1	maker-Niben101Scf07896-augustus-gene-3.5-mRNA-1	Niben101Scf07896g03006	Leucine-rich repeat receptor-like protein kinase family protein	character(0)
Niben101Scf10144	maker	mRNA	196941	199217	NA	+	NA	Niben101Scf10144g01022.1	maker-Niben101Scf10144-snap-gene-1.21-mRNA-1	Niben101Scf10144g01022	Leucine-rich repeat receptor-like protein kinase family protein	GO:0005515
Niben101Scf10708	maker	mRNA	167184	171175	NA	+	NA	Niben101Scf10708g01006.1	maker-Niben101Scf10708-augustus-gene-1.5-mRNA-1	Niben101Scf10708g01006	Leucine-rich repeat protein kinase family protein	character(0)
Niben101Scf10918	maker	mRNA	28249	29562	NA	+	NA	Niben101Scf10918g00007.1	augustus_masked-Niben101Scf10918-processed-gene-0.6-mRNA-1	Niben101Scf10918g00007	Leucine-rich repeat receptor-like protein kinase family protein	GO:0005515
Niben101Scf11496	maker	mRNA	161817	163634	NA	+	NA	Niben101Scf11496g01002.1	maker-Niben101Scf11496-snap-gene-1.1-mRNA-1	Niben101Scf11496g01002	Leucine-rich repeat receptor-like protein kinase family protein	GO:0005515
Niben101Scf11723	maker	mRNA	231917	233140	NA	+	NA	Niben101Scf11723g02003.1	augustus_masked-Niben101Scf11723-processed-gene-2.2-mRNA-1	Niben101Scf11723g02003	Leucine-rich repeat receptor-like protein kinase family protein	GO:0005515
Niben101Scf12262	maker	mRNA	5329	12574	NA	-	NA	Niben101Scf12262g00001.1	maker-Niben101Scf12262-snap-gene-0.0-mRNA-1	Niben101Scf12262g00001	Leucine-rich repeat receptor-like protein kinase family protein	GO:0005515
Niben101Scf12866	maker	mRNA	60404	67293	NA	+	NA	Niben101Scf12866g00024.1	maker-Niben101Scf12866-snap-gene-0.23-mRNA-1	Niben101Scf12866g00024	Leucine-rich repeat receptor-like protein kinase family protein	c(GO:0016772	GO:0005515	GO:0005524)
Niben101Scf12924	maker	mRNA	1281	2086	NA	-	NA	Niben101Scf12924g00004.1	maker-Niben101Scf12924-snap-gene-0.3-mRNA-1	Niben101Scf12924g00004	Leucine-rich repeat receptor-like protein kinase family protein	GO:0005515
Niben101Scf13842	maker	mRNA	126999	142444	NA	+	NA	Niben101Scf13842g01001.1	snap_masked-Niben101Scf13842-processed-gene-1.0-mRNA-1	Niben101Scf13842g01001	Leucine-rich repeat receptor protein kinase EXS	GO:0005515
Niben101Scf16208	maker	mRNA	38201	46187	NA	+	NA	Niben101Scf16208g00007.1	maker-Niben101Scf16208-snap-gene-0.6-mRNA-1	Niben101Scf16208g00007	Leucine-rich repeat protein kinase family protein	GO:0005515
Niben101Scf17452	maker	mRNA	91072	95788	NA	-	NA	Niben101Scf17452g00011.1	maker-Niben101Scf17452-snap-gene-0.10-mRNA-1	Niben101Scf17452g00011	Leucine-rich repeat receptor-like protein kinase family protein	c(GO:0016772	GO:0005524	GO:0006468	GO:0005515	GO:0004672)
Niben101Scf18121	maker	mRNA	14100	14907	NA	+	NA	Niben101Scf18121g00019.1	maker-Niben101Scf18121-snap-gene-0.18-mRNA-1	Niben101Scf18121g00019	Leucine-rich repeat protein kinase family protein	GO:0005515
Niben101Scf18121	maker	mRNA	14926	15537	NA	+	NA	Niben101Scf18121g00002.1	augustus_masked-Niben101Scf18121-processed-gene-0.1-mRNA-1	Niben101Scf18121g00002	Leucine-rich repeat receptor-like protein kinase family protein	GO:0005515
Niben101Scf18175	maker	mRNA	129895	139979	NA	+	NA	Niben101Scf18175g01006.1	maker-Niben101Scf18175-snap-gene-1.5-mRNA-1	Niben101Scf18175g01006	Leucine-rich repeat receptor-like protein kinase family protein	GO:0005515
Niben101Scf18730	maker	mRNA	91264	92876	NA	+	NA	Niben101Scf18730g00017.1	maker-Niben101Scf18730-snap-gene-0.16-mRNA-1	Niben101Scf18730g00017	Leucine-rich repeat receptor-like protein kinase family protein	GO:0005515
Niben101Scf20887	maker	mRNA	25035	28515	NA	+	NA	Niben101Scf20887g00001.1	augustus_masked-Niben101Scf20887-processed-gene-0.0-mRNA-1	Niben101Scf20887g00001	Leucine-rich repeat protein kinase family protein	GO:0005515
Niben101Scf21007	maker	mRNA	99623	113266	NA	+	NA	Niben101Scf21007g00011.1	maker-Niben101Scf21007-augustus-gene-0.10-mRNA-1	Niben101Scf21007g00011	Leucine-rich repeat protein kinase family protein	GO:0005515
Niben101Scf23557	maker	mRNA	71427	73743	NA	+	NA	Niben101Scf23557g00007.1	maker-Niben101Scf23557-snap-gene-0.6-mRNA-1	Niben101Scf23557g00007	Leucine-rich repeat receptor-like protein kinase family protein	GO:0005515
Niben101Scf23592	maker	mRNA	14211	15428	NA	+	NA	Niben101Scf23592g00003.1	augustus_masked-Niben101Scf23592-processed-gene-0.2-mRNA-1	Niben101Scf23592g00003	Leucine-rich repeat receptor-like protein kinase family protein	character(0)
Niben101Scf26689	maker	mRNA	5844	6810	NA	-	NA	Niben101Scf26689g00001.1	maker-Niben101Scf26689-snap-gene-0.0-mRNA-1	Niben101Scf26689g00001	Leucine-rich repeat receptor-like protein kinase family protein	c(GO:0004672	GO:0005515	GO:0006468	GO:0005524	GO:0016772)
Niben101Scf33479	maker	mRNA	7916	11305	NA	-	NA	Niben101Scf33479g00001.1	maker-Niben101Scf33479-snap-gene-0.0-mRNA-1	Niben101Scf33479g00001	Leucine-rich repeat receptor-like protein kinase family protein	GO:0005515
Niben101Scf39295	maker	mRNA	37	1009	NA	+	NA	Niben101Scf39295g00002.1	maker-Niben101Scf39295-snap-gene-0.1-mRNA-1	Niben101Scf39295g00002	Leucine-rich repeat receptor-like protein kinase family protein	GO:0005515
Niben101Scf00714	maker	mRNA	594608	595127	NA	+	NA	Niben101Scf00714g06003.1	maker-Niben101Scf00714-snap-gene-6.2-mRNA-1	Niben101Scf00714g06003	Receptor protein kinase-like protein [Medicago truncatula] gb|KEH19362.1| LRR receptor-like kinase family protein [Medicago truncatula]	character(0)
Niben101Scf01415	maker	mRNA	107173	107391	NA	+	NA	Niben101Scf01415g01002.1	augustus_masked-Niben101Scf01415-processed-gene-1.1-mRNA-1	Niben101Scf01415g01002	LRR receptor-like Serine/Threonine-kinase RKF3	putative [Medicago truncatula]\)	character(0)
Niben101Scf03076	maker	mRNA	354242	354531	NA	-	NA	Niben101Scf03076g02007.1	maker-Niben101Scf03076-snap-gene-2.6-mRNA-1	Niben101Scf03076g02007	LRR receptor-like kinase family protein	partial [Medicago truncatula]\)	character(0)

## Sheet: MYB_TF_gene_list
ID	Alias	Parent	Note	Ontology_term	OT1	OT2	OT3	OT4	OT5	OT6	OT7	OT8	OT9	OT10	OT11	OT12	OT13	OT14
Niben101Scf01302g00001.1	maker-Niben101Scf01302-snap-gene-0.0-mRNA-1	Niben101Scf01302g00001	Cyclin-D-binding Myb-like transcription factor 1	c(GO:0003677	GO:0003682)
Niben101Scf06867g05005.1	maker-Niben101Scf06867-snap-gene-5.4-mRNA-1	Niben101Scf06867g05005	myb-like transcription factor family protein	c(GO:0003682	GO:0003677)
Niben101Scf02854g05001.1	maker-Niben101Scf02854-snap-gene-5.0-mRNA-1	Niben101Scf02854g05001	Cyclin-D-binding Myb-like transcription factor 1	c(GO:0003682	GO:0003677)
Niben101Scf11491g01002.1	maker-Niben101Scf11491-snap-gene-1.1-mRNA-1	Niben101Scf11491g01002	Cyclin-D-binding Myb-like transcription factor 1	c(GO:0003677	GO:0003682)
Niben101Scf04563g02002.1	maker-Niben101Scf04563-augustus-gene-2.1-mRNA-1	Niben101Scf04563g02002	MYB-like transcription factor family protein [Medicago truncatula]	c(GO:0003677	GO:0003682)
Niben101Scf03993g06007.1	maker-Niben101Scf03993-augustus-gene-6.6-mRNA-1	Niben101Scf03993g06007	myb-like transcription factor family protein	c(GO:0003677	GO:0003682)
Niben101Scf02250g00006.1	maker-Niben101Scf02250-snap-gene-0.5-mRNA-1	Niben101Scf02250g00006	myb-like transcription factor family protein	c(GO:0003682	GO:0003677)
Niben101Scf04117g07003.1	maker-Niben101Scf04117-snap-gene-7.2-mRNA-1	Niben101Scf04117g07003	Cyclin-D-binding Myb-like transcription factor 1	c(GO:0003677	GO:0003682)
Niben101Scf02648g02004.1	maker-Niben101Scf02648-augustus-gene-2.3-mRNA-1	Niben101Scf02648g02004	myb-like transcription factor family protein	c(GO:0003677	GO:0003682)
Niben101Scf00352g02001.1	maker-Niben101Scf00352-snap-gene-2.0-mRNA-1	Niben101Scf00352g02001	myb-like transcription factor family protein [Medicago truncatula]	c(GO:0003682	GO:0003677)
Niben101Scf06189g02007.1	maker-Niben101Scf06189-snap-gene-2.6-mRNA-1	Niben101Scf06189g02007	myb-like transcription factor family protein	c(GO:0003682	GO:0003677)
Niben101Scf03300g02006.1	maker-Niben101Scf03300-augustus-gene-2.5-mRNA-1	Niben101Scf03300g02006	myb-like transcription factor family protein	c(GO:0003682	GO:0003677)
Niben101Scf04117g06008.1	maker-Niben101Scf04117-snap-gene-6.7-mRNA-1	Niben101Scf04117g06008	Myb family transcription factor APL	c(GO:0003677	GO:0003682)
Niben101Scf16660g01003.1	maker-Niben101Scf16660-augustus-gene-1.2-mRNA-1	Niben101Scf16660g01003	myb-like transcription factor family protein	c(GO:0003677	GO:0003682)
Niben101Scf06688g01009.1	maker-Niben101Scf06688-snap-gene-1.8-mRNA-1	Niben101Scf06688g01009	Myb family transcription factor APL	c(GO:0003677	GO:0003682)
Niben101Scf02786g00005.1	maker-Niben101Scf02786-snap-gene-0.4-mRNA-1	Niben101Scf02786g00005	myb-like transcription factor family protein	c(GO:0003677	GO:0003682)
Niben101Scf02039g04011.1	maker-Niben101Scf02039-snap-gene-4.10-mRNA-1	Niben101Scf02039g04011	Myb family transcription factor APL	c(GO:0003682	GO:0003677)
Niben101Scf03376g05022.1	augustus_masked-Niben101Scf03376-processed-gene-5.21-mRNA-1	Niben101Scf03376g05022	Two-component response regulator ARR1 [Medicago truncatula] gb|ABN09175.1| Homeodomain-related [Medicago truncatula] gb|AES81135.1| MYB-like transcription factor family protein [Medicago truncatula]	c(GO:0003682	GO:0003677)
Niben101Scf01529g00012.1	maker-Niben101Scf01529-snap-gene-0.11-mRNA-1	Niben101Scf01529g00012	Cyclin-D-binding Myb-like transcription factor 1	c(GO:0003682	GO:0003677)
Niben101Scf07066g00001.1	maker-Niben101Scf07066-snap-gene-0.0-mRNA-1	Niben101Scf07066g00001	Cyclin-D-binding Myb-like transcription factor 1	c(GO:0003682	GO:0003677)
Niben101Scf01555g04002.1	augustus_masked-Niben101Scf01555-processed-gene-4.1-mRNA-1	Niben101Scf01555g04002	Cyclin-D-binding Myb-like transcription factor 1	c(GO:0003677	GO:0003682)
Niben101Scf03080g01015.1	maker-Niben101Scf03080-snap-gene-1.14-mRNA-1	Niben101Scf03080g01015	myb-like transcription factor family protein	c(GO:0003682	GO:0003677)
Niben101Scf03934g00017.1	maker-Niben101Scf03934-snap-gene-0.16-mRNA-1	Niben101Scf03934g00017	Myb family transcription factor APL	c(GO:0003677	GO:0003682)
Niben101Scf09116g01006.1	maker-Niben101Scf09116-augustus-gene-1.5-mRNA-1	Niben101Scf09116g01006	Myb family transcription factor APL	c(GO:0003677	GO:0003682)
Niben101Scf14118g00011.1	maker-Niben101Scf14118-snap-gene-0.10-mRNA-1	Niben101Scf14118g00011	Cyclin-D-binding Myb-like transcription factor 1	c(GO:0003682	GO:0003677)
Niben101Scf03839g00006.1	maker-Niben101Scf03839-snap-gene-0.5-mRNA-1	Niben101Scf03839g00006	myb-like transcription factor family protein	c(GO:0003677	GO:0003682)
Niben101Scf03488g08010.1	maker-Niben101Scf03488-augustus-gene-8.9-mRNA-1	Niben101Scf03488g08010	Myb family transcription factor APL	c(GO:0003677	GO:0003682)
Niben101Scf03150g03007.1	maker-Niben101Scf03150-snap-gene-3.6-mRNA-1	Niben101Scf03150g03007	myb-like transcription factor family protein	c(GO:0003677	GO:0003682)
Niben101Scf07611g01002.1	maker-Niben101Scf07611-augustus-gene-1.1-mRNA-1	Niben101Scf07611g01002	myb-like transcription factor family protein	c(GO:0003682	GO:0003677)
Niben101Scf03779g06005.1	maker-Niben101Scf03779-snap-gene-6.4-mRNA-1	Niben101Scf03779g06005	myb-like transcription factor family protein	c(GO:0003682	GO:0003677)
Niben101Scf03236g03003.1	maker-Niben101Scf03236-snap-gene-3.2-mRNA-1	Niben101Scf03236g03003	Cyclin-D-binding Myb-like transcription factor 1	c(GO:0003682	GO:0003677)
Niben101Scf11569g00002.1	maker-Niben101Scf11569-augustus-gene-0.1-mRNA-1	Niben101Scf11569g00002	MYB-like transcription factor ETC1	c(GO:0003682	GO:0003677)
Niben101Scf02940g00002.1	maker-Niben101Scf02940-snap-gene-0.1-mRNA-1	Niben101Scf02940g00002	myb-like transcription factor family protein	c(GO:0003677	GO:0003682)
Niben101Scf00138g05021.1	augustus_masked-Niben101Scf00138-processed-gene-5.20-mRNA-1	Niben101Scf00138g05021	Myb family transcription factor APL	c(GO:0003677	GO:0003682)
Niben101Scf01999g03013.1	augustus_masked-Niben101Scf01999-processed-gene-3.12-mRNA-1	Niben101Scf01999g03013	Two-component response regulator ARR1 [Medicago truncatula] gb|ABN09175.1| Homeodomain-related [Medicago truncatula] gb|AES81135.1| MYB-like transcription factor family protein [Medicago truncatula]	c(GO:0003677	GO:0003682)
Niben101Scf01738g07002.1	maker-Niben101Scf01738-snap-gene-7.1-mRNA-1	Niben101Scf01738g07002	myb-like transcription factor family protein	c(GO:0003677	GO:0003682)
Niben101Scf19180g00004.1	maker-Niben101Scf19180-snap-gene-0.3-mRNA-1	Niben101Scf19180g00004	Cyclin-D-binding Myb-like transcription factor 1	c(GO:0003682	GO:0003677)
Niben101Scf05836g05004.1	maker-Niben101Scf05836-snap-gene-5.3-mRNA-1	Niben101Scf05836g05004	Cyclin-D-binding Myb-like transcription factor 1	c(GO:0003677	GO:0003682)
Niben101Scf07645g04006.1	maker-Niben101Scf07645-augustus-gene-4.5-mRNA-1	Niben101Scf07645g04006	Myb family transcription factor APL	c(GO:0003682	GO:0003677)
Niben101Scf00872g01003.1	maker-Niben101Scf00872-snap-gene-1.2-mRNA-1	Niben101Scf00872g01003	myb-like transcription factor family protein	GO:0003677
Niben101Scf05060g09008.1	maker-Niben101Scf05060-snap-gene-9.7-mRNA-1	Niben101Scf05060g09008	MYB transcription factor MIXTA-like 8 protein	partial [Erythranthe guttata]\)	c(GO:0003677	GO:0003682)
Niben101Scf04560g07009.1	maker-Niben101Scf04560-snap-gene-7.8-mRNA-1	Niben101Scf04560g07009	Cyclin-D-binding Myb-like transcription factor 1	c(GO:0003677	GO:0003682)
Niben101Scf00348g08003.1	maker-Niben101Scf00348-snap-gene-8.2-mRNA-1	Niben101Scf00348g08003	myb-like transcription factor family protein	c(GO:0003682	GO:0003677)
Niben101Scf03595g13001.1	maker-Niben101Scf03595-snap-gene-13.0-mRNA-1	Niben101Scf03595g13001	myb-like transcription factor family protein	c(GO:0003682	GO:0003677)
Niben101Scf02658g03021.1	maker-Niben101Scf02658-snap-gene-3.20-mRNA-1	Niben101Scf02658g03021	Cyclin-D-binding Myb-like transcription factor 1	c(GO:0003677	GO:0003682)
Niben101Scf04122g03021.1	maker-Niben101Scf04122-snap-gene-3.20-mRNA-1	Niben101Scf04122g03021	Cyclin-D-binding Myb-like transcription factor 1	c(GO:0003682	GO:0003677)
Niben101Scf00292g02001.1	augustus_masked-Niben101Scf00292-processed-gene-2.0-mRNA-1	Niben101Scf00292g02001	Cyclin-D-binding Myb-like transcription factor 1	c(GO:0003682	GO:0003677)
Niben101Scf16258g00001.1	maker-Niben101Scf16258-snap-gene-0.0-mRNA-1	Niben101Scf16258g00001	Myb family transcription factor APL [Medicago truncatula] gb|KEH36603.1| myb-like DNA-binding domain	shaqkyf class protein [Medicago truncatula]\)	c(GO:0003677	GO:0003682)
Niben101Scf05516g00009.1	maker-Niben101Scf05516-snap-gene-0.8-mRNA-1	Niben101Scf05516g00009	Myb family transcription factor APL	c(GO:0003677	GO:0003682)
Niben101Scf01727g09001.1	maker-Niben101Scf01727-snap-gene-9.0-mRNA-1	Niben101Scf01727g09001	Cyclin-D-binding Myb-like transcription factor 1	c(GO:0003682	GO:0003677)
Niben101Scf01500g06009.1	maker-Niben101Scf01500-augustus-gene-6.8-mRNA-1	Niben101Scf01500g06009	myb-like transcription factor family protein	c(GO:0003682	GO:0003677)
Niben101Scf04700g03006.1	maker-Niben101Scf04700-snap-gene-3.5-mRNA-1	Niben101Scf04700g03006	Cyclin-D-binding Myb-like transcription factor 1	c(GO:0003677	GO:0003682)
Niben101Scf07678g06002.1	maker-Niben101Scf07678-snap-gene-6.1-mRNA-1	Niben101Scf07678g06002	Protein glycosylationmyb-like TTH transcriptional regulator	partial [Leucadendron galpinii]\)	GO:0006629
Niben101Scf05736g00001.1	maker-Niben101Scf05736-augustus-gene-0.0-mRNA-1	Niben101Scf05736g00001	myb-like transcription factor family protein	c(GO:0003677	GO:0003682)
Niben101Scf03365g05025.1	maker-Niben101Scf03365-snap-gene-5.24-mRNA-1	Niben101Scf03365g05025	Myb family transcription factor APL	c(GO:0003682	GO:0003677)
Niben101Scf02375g11003.1	maker-Niben101Scf02375-augustus-gene-11.2-mRNA-1	Niben101Scf02375g11003	Cyclin-D-binding Myb-like transcription factor 1	c(GO:0003677	GO:0003682)
Niben101Scf03500g02001.1	maker-Niben101Scf03500-augustus-gene-2.0-mRNA-1	Niben101Scf03500g02001	myb-like transcription factor family protein	c(GO:0003677	GO:0003682)
Niben101Scf07391g04031.1	maker-Niben101Scf07391-snap-gene-4.30-mRNA-1	Niben101Scf07391g04031	Cyclin-D-binding Myb-like transcription factor 1	c(GO:0003677	GO:0003682)
Niben101Scf05449g03015.1	maker-Niben101Scf05449-snap-gene-3.14-mRNA-1	Niben101Scf05449g03015	myb-like transcription factor family protein	c(GO:0003682	GO:0008270	GO:0003676	GO:0003677)
Niben101Scf12045g01001.1	maker-Niben101Scf12045-snap-gene-1.0-mRNA-1	Niben101Scf12045g01001	Cyclin-D-binding Myb-like transcription factor 1	c(GO:0003682	GO:0003677)
Niben101Scf01240g11002.1	maker-Niben101Scf01240-snap-gene-11.1-mRNA-1	Niben101Scf01240g11002	myb-like transcription factor family protein	c(GO:0003682	GO:0003677)
Niben101Scf00725g03014.1	maker-Niben101Scf00725-snap-gene-3.13-mRNA-1	Niben101Scf00725g03014	myb-like transcription factor family protein	c(GO:0003682	GO:0003677)
Niben101Scf04133g00001.1	maker-Niben101Scf04133-snap-gene-0.0-mRNA-1	Niben101Scf04133g00001	MYB transcription factor MIXTA-like 8 protein	partial [Erythranthe guttata]\)	c(GO:0003677	GO:0003682)
Niben101Scf02272g04015.1	augustus_masked-Niben101Scf02272-processed-gene-4.14-mRNA-1	Niben101Scf02272g04015	Myb family transcription factor APL	character(0)
Niben101Scf00096g00004.1	maker-Niben101Scf00096-augustus-gene-0.3-mRNA-1	Niben101Scf00096g00004	Myb family transcription factor APL	c(GO:0003682	GO:0003677)
Niben101Scf07474g04002.1	maker-Niben101Scf07474-snap-gene-4.1-mRNA-1	Niben101Scf07474g04002	Cyclin-D-binding Myb-like transcription factor 1	c(GO:0003677	GO:0003682)
Niben101Scf05530g01002.1	maker-Niben101Scf05530-snap-gene-1.1-mRNA-1	Niben101Scf05530g01002	Cyclin-D-binding Myb-like transcription factor 1	c(GO:0003682	GO:0003677)
Niben101Scf02139g07002.1	maker-Niben101Scf02139-snap-gene-7.1-mRNA-1	Niben101Scf02139g07002	Cyclin-D-binding Myb-like transcription factor 1	c(GO:0003682	GO:0003677)
Niben101Scf01383g07027.1	snap_masked-Niben101Scf01383-processed-gene-7.26-mRNA-1	Niben101Scf01383g07027	Cyclin-D-binding Myb-like transcription factor 1	c(GO:0003682	GO:0003677)
Niben101Scf27034g00003.1	maker-Niben101Scf27034-snap-gene-0.2-mRNA-1	Niben101Scf27034g00003	myb-like transcription factor family protein	c(GO:0003677	GO:0003682)
Niben101Scf11790g01009.1	maker-Niben101Scf11790-snap-gene-1.8-mRNA-1	Niben101Scf11790g01009	Cyclin-D-binding Myb-like transcription factor 1	c(GO:0003677	GO:0003682)
Niben101Scf06436g02021.1	maker-Niben101Scf06436-snap-gene-2.20-mRNA-1	Niben101Scf06436g02021	Cyclin-D-binding Myb-like transcription factor 1	c(GO:0003682	GO:0003677)
Niben101Scf07311g00005.1	maker-Niben101Scf07311-snap-gene-0.4-mRNA-1	Niben101Scf07311g00005	myb-like transcription factor family protein	c(GO:0003677	GO:0003682)
Niben101Scf00797g01001.1	maker-Niben101Scf00797-snap-gene-1.0-mRNA-1	Niben101Scf00797g01001	Cyclin-D-binding Myb-like transcription factor 1	c(GO:0003677	GO:0003682)
Niben101Scf03351g02003.1	maker-Niben101Scf03351-snap-gene-2.2-mRNA-1	Niben101Scf03351g02003	Cyclin-D-binding Myb-like transcription factor 1	c(GO:0003677	GO:0003682)
Niben101Scf05089g00006.1	maker-Niben101Scf05089-snap-gene-0.5-mRNA-1	Niben101Scf05089g00006	myb-like transcription factor family protein	c(GO:0008270	GO:0003676	GO:0003682	GO:0003677)
Niben101Scf09659g01017.1	maker-Niben101Scf09659-snap-gene-1.16-mRNA-1	Niben101Scf09659g01017	Cyclin-D-binding Myb-like transcription factor 1	c(GO:0003682	GO:0003677)
Niben101Scf02214g00010.1	maker-Niben101Scf02214-snap-gene-0.9-mRNA-1	Niben101Scf02214g00010	Myb family transcription factor APL	c(GO:0003677	GO:0003682)
Niben101Scf00343g07001.1	maker-Niben101Scf00343-snap-gene-7.0-mRNA-1	Niben101Scf00343g07001	Myb family transcription factor APL	c(GO:0003677	GO:0003682)
Niben101Scf01512g01001.1	maker-Niben101Scf01512-snap-gene-1.0-mRNA-1	Niben101Scf01512g01001	myb-like transcription factor family protein	c(GO:0003682	GO:0003677)
Niben101Scf02385g00005.1	maker-Niben101Scf02385-snap-gene-0.4-mRNA-1	Niben101Scf02385g00005	Cyclin-D-binding Myb-like transcription factor 1	c(GO:0003677	GO:0003682)
Niben101Scf06155g00001.1	maker-Niben101Scf06155-augustus-gene-0.0-mRNA-1	Niben101Scf06155g00001	Myb family transcription factor APL	c(GO:0003677	GO:0003682)
Niben101Scf21409g00008.1	maker-Niben101Scf21409-snap-gene-0.7-mRNA-1	Niben101Scf21409g00008	myb-like transcription factor family protein	c(GO:0003682	GO:0003677)
Niben101Scf00272g04001.1	maker-Niben101Scf00272-snap-gene-4.0-mRNA-1	Niben101Scf00272g04001	MYB transcription factor MIXTA-like 8 protein	partial [Erythranthe guttata]\)	c(GO:0003682	GO:0003677)
Niben101Scf10941g00001.1	augustus_masked-Niben101Scf10941-processed-gene-0.0-mRNA-1	Niben101Scf10941g00001	Two-component response regulator ARR1 [Medicago truncatula] gb|ABN09175.1| Homeodomain-related [Medicago truncatula] gb|AES81135.1| MYB-like transcription factor family protein [Medicago truncatula]	c(GO:0003682	GO:0003677)
Niben101Scf07822g00001.1	maker-Niben101Scf07822-snap-gene-0.0-mRNA-1	Niben101Scf07822g00001	myb transcription factor [Medicago truncatula]	c(GO:0003677	GO:0003682)
Niben101Scf04632g00008.1	maker-Niben101Scf04632-augustus-gene-0.7-mRNA-1	Niben101Scf04632g00008	Myb family transcription factor APL	c(GO:0003682	GO:0003677)
Niben101Scf00551g04011.1	maker-Niben101Scf00551-snap-gene-4.10-mRNA-1	Niben101Scf00551g04011	Cyclin-D-binding Myb-like transcription factor 1	c(GO:0003682	GO:0003677)
Niben101Scf00021g01007.1	maker-Niben101Scf00021-augustus-gene-1.6-mRNA-1	Niben101Scf00021g01007	Myb family transcription factor APL	c(GO:0003677	GO:0003682)
Niben101Scf04253g01001.1	maker-Niben101Scf04253-augustus-gene-1.0-mRNA-1	Niben101Scf04253g01001	Protein glycosylationmyb-like TTH transcriptional regulator	partial [Leucadendron salicifolium]\)	character(0)
Niben101Scf10124g03001.1	maker-Niben101Scf10124-snap-gene-3.0-mRNA-1	Niben101Scf10124g03001	Cyclin-D-binding Myb-like transcription factor 1	c(GO:0003677	GO:0003682)
Niben101Scf01694g12010.1	maker-Niben101Scf01694-snap-gene-12.9-mRNA-1	Niben101Scf01694g12010	Cyclin-D-binding Myb-like transcription factor 1	c(GO:0003682	GO:0003677)
Niben101Scf00006g02010.1	maker-Niben101Scf00006-snap-gene-2.9-mRNA-1	Niben101Scf00006g02010	myb-like transcription factor family protein	c(GO:0003682	GO:0003677)
Niben101Scf06825g03006.1	maker-Niben101Scf06825-snap-gene-3.5-mRNA-1	Niben101Scf06825g03006	Cyclin-D-binding Myb-like transcription factor 1	c(GO:0003677	GO:0003682)
Niben101Scf01834g04018.1	maker-Niben101Scf01834-augustus-gene-4.17-mRNA-1	Niben101Scf01834g04018	myb-like transcription factor family protein	c(GO:0003677	GO:0003682)
Niben101Scf00862g01016.1	maker-Niben101Scf00862-snap-gene-1.15-mRNA-1	Niben101Scf00862g01016	MYB-like transcription factor ETC1	c(GO:0003682	GO:0003677)
Niben101Scf11767g00003.1	maker-Niben101Scf11767-snap-gene-0.2-mRNA-1	Niben101Scf11767g00003	Myb family transcription factor APL	c(GO:0003677	GO:0003682)
Niben101Scf01333g00011.1	maker-Niben101Scf01333-augustus-gene-0.10-mRNA-1	Niben101Scf01333g00011	Myb family transcription factor APL	character(0)
Niben101Scf05081g00014.1	maker-Niben101Scf05081-snap-gene-0.13-mRNA-1	Niben101Scf05081g00014	myb transcription factor [Medicago truncatula]	GO:0003677
Niben101Scf03860g03001.1	maker-Niben101Scf03860-snap-gene-3.0-mRNA-1	Niben101Scf03860g03001	myb-like transcription factor family protein	c(GO:0003682	GO:0003677)
Niben101Scf07437g01012.1	maker-Niben101Scf07437-augustus-gene-1.11-mRNA-1	Niben101Scf07437g01012	myb-like transcription factor family protein	c(GO:0003682	GO:0003677)
Niben101Scf00961g04008.1	maker-Niben101Scf00961-augustus-gene-4.7-mRNA-1	Niben101Scf00961g04008	Cyclin-D-binding Myb-like transcription factor 1	c(GO:0003682	GO:0003677)
Niben101Ctg15252g00002.1	augustus_masked-Niben101Ctg15252-processed-gene-0.1-mRNA-1	Niben101Ctg15252g00002	R2R3MYB transcription factor	partial [Lotus japonicus]\)	character(0)
Niben101Scf12582g02013.1	maker-Niben101Scf12582-snap-gene-2.12-mRNA-1	Niben101Scf12582g02013	Myb family transcription factor APL	c(GO:0003677	GO:0003682)
Niben101Scf09459g02001.1	maker-Niben101Scf09459-snap-gene-2.0-mRNA-1	Niben101Scf09459g02001	Myb family transcription factor APL	c(GO:0003682	GO:0003677)
Niben101Scf02440g00011.1	maker-Niben101Scf02440-augustus-gene-0.10-mRNA-1	Niben101Scf02440g00011	myb-like transcription factor family protein	c(GO:0003677	GO:0003682)
Niben101Scf03965g03007.1	maker-Niben101Scf03965-augustus-gene-3.6-mRNA-1	Niben101Scf03965g03007	Cyclin-D-binding Myb-like transcription factor 1	c(GO:0003677	GO:0003682)
Niben101Scf09760g00001.1	maker-Niben101Scf09760-augustus-gene-0.0-mRNA-1	Niben101Scf09760g00001	Cyclin-D-binding Myb-like transcription factor 1	c(GO:0003682	GO:0003677)
Niben101Scf02416g00004.1	maker-Niben101Scf02416-augustus-gene-0.3-mRNA-1	Niben101Scf02416g00004	Myb family transcription factor APL	c(GO:0003677	GO:0003682)
Niben101Scf04082g07002.1	maker-Niben101Scf04082-snap-gene-7.1-mRNA-1	Niben101Scf04082g07002	Cyclin-D-binding Myb-like transcription factor 1	c(GO:0003682	GO:0003677)
Niben101Scf04804g01016.1	maker-Niben101Scf04804-snap-gene-1.15-mRNA-1	Niben101Scf04804g01016	Cyclin-D-binding Myb-like transcription factor 1	c(GO:0003677	GO:0003682)
Niben101Scf03370g05005.1	augustus_masked-Niben101Scf03370-processed-gene-5.4-mRNA-1	Niben101Scf03370g05005	Two-component response regulator ARR1 [Medicago truncatula] gb|ABN09175.1| Homeodomain-related [Medicago truncatula] gb|AES81135.1| MYB-like transcription factor family protein [Medicago truncatula]	c(GO:0003677	GO:0003682)
Niben101Scf14179g00002.1	maker-Niben101Scf14179-snap-gene-0.1-mRNA-1	Niben101Scf14179g00002	Myb family transcription factor APL	c(GO:0003677	GO:0003682)
Niben101Scf02772g01009.1	augustus_masked-Niben101Scf02772-processed-gene-1.8-mRNA-1	Niben101Scf02772g01009	MYB-like transcription factor ETC3	c(GO:0003682	GO:0003677)
Niben101Scf07937g03012.1	maker-Niben101Scf07937-augustus-gene-3.11-mRNA-1	Niben101Scf07937g03012	Transcription factor GAMYB	character(0)
Niben101Scf08933g00003.1	maker-Niben101Scf08933-snap-gene-0.2-mRNA-1	Niben101Scf08933g00003	Cyclin-D-binding Myb-like transcription factor 1	c(GO:0003682	GO:0003677)
Niben101Scf05056g00001.1	maker-Niben101Scf05056-snap-gene-0.0-mRNA-1	Niben101Scf05056g00001	Cyclin-D-binding Myb-like transcription factor 1	c(GO:0003677	GO:0003682)
Niben101Scf34895g00004.1	maker-Niben101Scf34895-snap-gene-0.3-mRNA-1	Niben101Scf34895g00004	Cyclin-D-binding Myb-like transcription factor 1	c(GO:0003677	GO:0003682)
Niben101Scf01328g02001.1	augustus_masked-Niben101Scf01328-processed-gene-2.0-mRNA-1	Niben101Scf01328g02001	Protein glycosylationmyb-like TTH transcriptional regulator	partial [Leucadendron olens]\)	GO:0006629
Niben101Scf39382g00003.1	maker-Niben101Scf39382-snap-gene-0.2-mRNA-1	Niben101Scf39382g00003	Cyclin-D-binding Myb-like transcription factor 1	c(GO:0003677	GO:0003682)
Niben101Scf25721g00003.1	maker-Niben101Scf25721-snap-gene-0.2-mRNA-1	Niben101Scf25721g00003	Cyclin-D-binding Myb-like transcription factor 1	c(GO:0003677	GO:0003682)
Niben101Scf06968g00008.1	augustus_masked-Niben101Scf06968-processed-gene-0.7-mRNA-1	Niben101Scf06968g00008	Cyclin-D-binding Myb-like transcription factor 1	c(GO:0003682	GO:0003677)
Niben101Scf01181g00024.1	maker-Niben101Scf01181-snap-gene-0.23-mRNA-1	Niben101Scf01181g00024	Cyclin-D-binding Myb-like transcription factor 1	c(GO:0003677	GO:0003682)
Niben101Scf01076g04003.1	maker-Niben101Scf01076-snap-gene-4.2-mRNA-1	Niben101Scf01076g04003	MYB-like transcription factor ETC2	c(GO:0003677	GO:0003682)
Niben101Scf15817g02001.1	maker-Niben101Scf15817-snap-gene-2.0-mRNA-1	Niben101Scf15817g02001	Cyclin-D-binding Myb-like transcription factor 1	c(GO:0003677	GO:0003682)
Niben101Scf00304g02003.1	maker-Niben101Scf00304-snap-gene-2.2-mRNA-1	Niben101Scf00304g02003	myb-like transcription factor family protein	c(GO:0003677	GO:0003682)
Niben101Scf00887g00004.1	maker-Niben101Scf00887-snap-gene-0.3-mRNA-1	Niben101Scf00887g00004	Cyclin-D-binding Myb-like transcription factor 1	c(GO:0003677	GO:0003682)
Niben101Scf03350g08003.1	maker-Niben101Scf03350-snap-gene-8.2-mRNA-1	Niben101Scf03350g08003	Myb family transcription factor APL	c(GO:0003682	GO:0003677)
Niben101Scf03863g01004.1	maker-Niben101Scf03863-augustus-gene-1.3-mRNA-1	Niben101Scf03863g01004	Myb family transcription factor APL	c(GO:0003677	GO:0003682)
Niben101Scf05011g01019.1	maker-Niben101Scf05011-augustus-gene-1.18-mRNA-1	Niben101Scf05011g01019	Myb family transcription factor APL	c(GO:0003682	GO:0003677)
Niben101Scf00388g08016.1	maker-Niben101Scf00388-snap-gene-8.15-mRNA-1	Niben101Scf00388g08016	Cyclin-D-binding Myb-like transcription factor 1	c(GO:0003677	GO:0003682)
Niben101Scf03797g00003.1	maker-Niben101Scf03797-augustus-gene-0.2-mRNA-1	Niben101Scf03797g00003	Cyclin-D-binding Myb-like transcription factor 1	c(GO:0003682	GO:0003677)
Niben101Scf02207g00010.1	maker-Niben101Scf02207-snap-gene-0.9-mRNA-1	Niben101Scf02207g00010	Cyclin-D-binding Myb-like transcription factor 1	c(GO:0003677	GO:0003682)
Niben101Scf02025g02002.1	maker-Niben101Scf02025-snap-gene-2.1-mRNA-1	Niben101Scf02025g02002	Cyclin-D-binding Myb-like transcription factor 1	c(GO:0003677	GO:0003682)
Niben101Scf18955g00004.1	augustus_masked-Niben101Scf18955-processed-gene-0.3-mRNA-1	Niben101Scf18955g00004	Myb family transcription factor APL	c(GO:0003682	GO:0003677)
Niben101Scf03138g01021.1	maker-Niben101Scf03138-augustus-gene-1.20-mRNA-1	Niben101Scf03138g01021	myb-like transcription factor family protein	GO:0003677
Niben101Scf08137g03011.1	maker-Niben101Scf08137-snap-gene-3.10-mRNA-1	Niben101Scf08137g03011	Cyclin-D-binding Myb-like transcription factor 1	c(GO:0003682	GO:0003677)
Niben101Scf00315g00019.1	maker-Niben101Scf00315-augustus-gene-0.18-mRNA-1	Niben101Scf00315g00019	MYB-like transcription factor ETC3	c(GO:0003682	GO:0003677)
Niben101Scf01693g01004.1	maker-Niben101Scf01693-snap-gene-1.3-mRNA-1	Niben101Scf01693g01004	Cyclin-D-binding Myb-like transcription factor 1	c(GO:0003677	GO:0003682)
Niben101Scf03942g02002.1	maker-Niben101Scf03942-snap-gene-2.1-mRNA-1	Niben101Scf03942g02002	myb-like transcription factor family protein	c(GO:0003682	GO:0008270	GO:0003676	GO:0003677)
Niben101Scf06441g01029.1	maker-Niben101Scf06441-snap-gene-1.28-mRNA-1	Niben101Scf06441g01029	Myb family transcription factor APL	c(GO:0003682	GO:0003677)
Niben101Scf05998g01004.1	maker-Niben101Scf05998-snap-gene-1.3-mRNA-1	Niben101Scf05998g01004	Cyclin-D-binding Myb-like transcription factor 1	c(GO:0003677	GO:0003682)
Niben101Scf02250g03015.1	maker-Niben101Scf02250-snap-gene-3.14-mRNA-1	Niben101Scf02250g03015	Cyclin-D-binding Myb-like transcription factor 1	c(GO:0003677	GO:0003682)
Niben101Scf08806g01004.1	maker-Niben101Scf08806-snap-gene-1.3-mRNA-1	Niben101Scf08806g01004	MYB family transcription factor [Oryza rufipogon]	character(0)
Niben101Scf02541g09006.1	maker-Niben101Scf02541-snap-gene-9.5-mRNA-1	Niben101Scf02541g09006	Cyclin-D-binding Myb-like transcription factor 1	c(GO:0003677	GO:0003682)
Niben101Scf01241g03010.1	maker-Niben101Scf01241-augustus-gene-3.9-mRNA-1	Niben101Scf01241g03010	Myb family transcription factor APL	c(GO:0003677	GO:0003682)
Niben101Scf04082g03013.1	maker-Niben101Scf04082-snap-gene-3.12-mRNA-1	Niben101Scf04082g03013	myb family transcription factor [Arabidopsis thaliana]	GO:0003677
Niben101Scf02483g02004.1	maker-Niben101Scf02483-snap-gene-2.3-mRNA-1	Niben101Scf02483g02004	Cyclin-D-binding Myb-like transcription factor 1	c(GO:0003682	GO:0003677)
Niben101Scf02869g11003.1	maker-Niben101Scf02869-snap-gene-11.2-mRNA-1	Niben101Scf02869g11003	Cyclin-D-binding Myb-like transcription factor 1	c(GO:0003677	GO:0003682)
Niben101Scf15843g00004.1	maker-Niben101Scf15843-snap-gene-0.3-mRNA-1	Niben101Scf15843g00004	myb-like transcription factor family protein	c(GO:0003682	GO:0003677)
Niben101Scf05078g08009.1	snap_masked-Niben101Scf05078-processed-gene-8.8-mRNA-1	Niben101Scf05078g08009	Cyclin-D-binding Myb-like transcription factor 1	c(GO:0003682	GO:0003677)
Niben101Scf05295g01003.1	maker-Niben101Scf05295-augustus-gene-1.2-mRNA-1	Niben101Scf05295g01003	Myb family transcription factor APL	c(GO:0003682	GO:0003677)
Niben101Scf06736g08010.1	maker-Niben101Scf06736-augustus-gene-8.9-mRNA-1	Niben101Scf06736g08010	Cyclin-D-binding Myb-like transcription factor 1	c(GO:0003677	GO:0003682)
Niben101Scf01658g01010.1	maker-Niben101Scf01658-snap-gene-1.9-mRNA-1	Niben101Scf01658g01010	Cyclin-D-binding Myb-like transcription factor 1	c(GO:0003677	GO:0003682)
Niben101Scf05767g03007.1	maker-Niben101Scf05767-augustus-gene-3.6-mRNA-1	Niben101Scf05767g03007	myb-like transcription factor family protein	c(GO:0003677	GO:0003682)
Niben101Scf02537g16005.1	maker-Niben101Scf02537-snap-gene-16.4-mRNA-1	Niben101Scf02537g16005	Cyclin-D-binding Myb-like transcription factor 1	c(GO:0003677	GO:0003682)
Niben101Scf00108g02006.1	maker-Niben101Scf00108-augustus-gene-2.5-mRNA-1	Niben101Scf00108g02006	myb-like transcription factor family protein	c(GO:0003677	GO:0008270	GO:0003676	GO:0003682)
Niben101Scf09353g06003.1	maker-Niben101Scf09353-snap-gene-6.2-mRNA-1	Niben101Scf09353g06003	Cyclin-D-binding Myb-like transcription factor 1	c(GO:0003682	GO:0003677)
Niben101Scf03849g00015.1	maker-Niben101Scf03849-snap-gene-0.14-mRNA-1	Niben101Scf03849g00015	MYB transcription factor [Zea mays] gb|ACF86732.2| unknown [Zea mays] gb|ADX60175.1| MYB transcription factor [Zea mays] gb|AFW84573.1| putative MYB DNA-binding domain superfamily protein [Zea mays]	GO:0003677
Niben101Scf12852g02006.1	maker-Niben101Scf12852-augustus-gene-2.5-mRNA-1	Niben101Scf12852g02006	Cyclin-D-binding Myb-like transcription factor 1	c(GO:0003682	GO:0003677)
Niben101Scf02358g01014.1	maker-Niben101Scf02358-snap-gene-1.13-mRNA-1	Niben101Scf02358g01014	Myb family transcription factor APL	c(GO:0003677	GO:0003682)
Niben101Scf11751g01010.1	maker-Niben101Scf11751-augustus-gene-1.9-mRNA-1	Niben101Scf11751g01010	Cyclin-D-binding Myb-like transcription factor 1	c(GO:0003682	GO:0003677)
Niben101Scf02486g06007.1	maker-Niben101Scf02486-snap-gene-6.6-mRNA-1	Niben101Scf02486g06007	Cyclin-D-binding Myb-like transcription factor 1	c(GO:0003677	GO:0003682)
Niben101Scf05767g03024.1	snap_masked-Niben101Scf05767-processed-gene-3.23-mRNA-1	Niben101Scf05767g03024	myb-like transcription factor family protein	c(GO:0003677	GO:0003682)
Niben101Scf07894g01003.1	maker-Niben101Scf07894-snap-gene-1.2-mRNA-1	Niben101Scf07894g01003	MYB-like transcription factor family protein [Medicago truncatula]	character(0)
Niben101Scf01517g08002.1	maker-Niben101Scf01517-snap-gene-8.1-mRNA-1	Niben101Scf01517g08002	Protein glycosylationmyb-like TTH transcriptional regulator	partial [Leucadendron sheilae]\)	GO:0006629
Niben101Scf07449g00003.1	augustus_masked-Niben101Scf07449-processed-gene-0.2-mRNA-1	Niben101Scf07449g00003	Cyclin-D-binding Myb-like transcription factor 1	c(GO:0003677	GO:0003682)
Niben101Scf00448g02011.1	maker-Niben101Scf00448-snap-gene-2.10-mRNA-1	Niben101Scf00448g02011	Cyclin-D-binding Myb-like transcription factor 1	c(GO:0003682	GO:0003677)
Niben101Scf00024g00006.1	maker-Niben101Scf00024-snap-gene-0.5-mRNA-1	Niben101Scf00024g00006	myb-like transcription factor family protein	c(GO:0003682	GO:0003677)
Niben101Scf00261g02004.1	maker-Niben101Scf00261-snap-gene-2.3-mRNA-1	Niben101Scf00261g02004	Myb family transcription factor APL	c(GO:0003677	GO:0003682)
Niben101Scf05867g02006.1	maker-Niben101Scf05867-snap-gene-2.5-mRNA-1	Niben101Scf05867g02006	Cyclin-D-binding Myb-like transcription factor 1	c(GO:0003682	GO:0003677)
Niben101Scf05017g06021.1	maker-Niben101Scf05017-snap-gene-6.20-mRNA-1	Niben101Scf05017g06021	myb-like transcription factor family protein	c(GO:0003677	GO:0003682)
Niben101Scf05720g03001.1	maker-Niben101Scf05720-snap-gene-3.0-mRNA-1	Niben101Scf05720g03001	Cyclin-D-binding Myb-like transcription factor 1	c(GO:0003682	GO:0003677)
Niben101Scf01927g08005.1	maker-Niben101Scf01927-snap-gene-8.4-mRNA-1	Niben101Scf01927g08005	Cyclin-D-binding Myb-like transcription factor 1	c(GO:0003677	GO:0003682)
Niben101Scf00629g02006.1	maker-Niben101Scf00629-snap-gene-2.5-mRNA-1	Niben101Scf00629g02006	Cyclin-D-binding Myb-like transcription factor 1	c(GO:0003682	GO:0003677)
Niben101Ctg14858g00001.1	augustus_masked-Niben101Ctg14858-processed-gene-0.0-mRNA-1	Niben101Ctg14858g00001	MYB transcription factor [Populus trichocarpa]	character(0)
Niben101Scf01383g00011.1	maker-Niben101Scf01383-snap-gene-0.10-mRNA-1	Niben101Scf01383g00011	myb-like transcription factor family protein	GO:0003677
Niben101Scf04144g01007.1	augustus_masked-Niben101Scf04144-processed-gene-1.6-mRNA-1	Niben101Scf04144g01007	Protein glycosylationmyb-like TTH transcriptional regulator	partial [Leucadendron diemontianum]\)	GO:0006629
Niben101Scf15721g00003.1	maker-Niben101Scf15721-snap-gene-0.2-mRNA-1	Niben101Scf15721g00003	Cyclin-D-binding Myb-like transcription factor 1	c(GO:0003682	GO:0003677)
Niben101Scf05855g05007.1	maker-Niben101Scf05855-augustus-gene-5.6-mRNA-1	Niben101Scf05855g05007	MYB-like transcription factor ETC3	c(GO:0003677	GO:0003682)
Niben101Scf00052g06003.1	maker-Niben101Scf00052-snap-gene-6.2-mRNA-1	Niben101Scf00052g06003	Cyclin-D-binding Myb-like transcription factor 1	c(GO:0003682	GO:0003677)
Niben101Scf00149g02005.1	maker-Niben101Scf00149-augustus-gene-2.4-mRNA-1	Niben101Scf00149g02005	Myb family transcription factor APL	c(GO:0003682	GO:0003677)
Niben101Scf00156g02004.1	maker-Niben101Scf00156-snap-gene-2.3-mRNA-1	Niben101Scf00156g02004	Cyclin-D-binding Myb-like transcription factor 1	c(GO:0003677	GO:0003682)
Niben101Scf00156g03002.1	snap_masked-Niben101Scf00156-processed-gene-3.1-mRNA-1	Niben101Scf00156g03002	Cyclin-D-binding Myb-like transcription factor 1	c(GO:0003682	GO:0003677)
Niben101Scf00273g08002.1	snap_masked-Niben101Scf00273-processed-gene-8.1-mRNA-1	Niben101Scf00273g08002	Myb 12 transcription factor [Solanum chmielewskii]	character(0)
Niben101Scf00313g06002.1	snap_masked-Niben101Scf00313-processed-gene-6.1-mRNA-1	Niben101Scf00313g06002	myb family transcription factor [Arabidopsis thaliana] gb|AEE74028.1| myb family transcription factor [Arabidopsis thaliana]	GO:0003677
Niben101Scf00340g03001.1	maker-Niben101Scf00340-augustus-gene-3.0-mRNA-1	Niben101Scf00340g03001	Myb family transcription factor APL	c(GO:0003677	GO:0003682)
Niben101Scf00381g03004.1	maker-Niben101Scf00381-snap-gene-3.3-mRNA-1	Niben101Scf00381g03004	myb-like transcription factor family protein	c(GO:0003677	GO:0008152	GO:0003824	GO:0003682)
Niben101Scf00428g05024.1	snap_masked-Niben101Scf00428-processed-gene-5.23-mRNA-1	Niben101Scf00428g05024	Cyclin-D-binding Myb-like transcription factor 1	c(GO:0003677	GO:0003682)
Niben101Scf00457g09009.1	maker-Niben101Scf00457-snap-gene-9.8-mRNA-1	Niben101Scf00457g09009	myb transcription factor [Medicago truncatula]	GO:0003677
Niben101Scf00468g00006.1	maker-Niben101Scf00468-snap-gene-0.5-mRNA-1	Niben101Scf00468g00006	Cyclin-D-binding Myb-like transcription factor 1	c(GO:0003677	GO:0003682)
Niben101Scf00859g04007.1	maker-Niben101Scf00859-snap-gene-4.6-mRNA-1	Niben101Scf00859g04007	MYB-like transcription factor ETC1	c(GO:0003677	GO:0003682)
Niben101Scf00956g03010.1	maker-Niben101Scf00956-snap-gene-3.9-mRNA-1	Niben101Scf00956g03010	Cyclin-D-binding Myb-like transcription factor 1	c(GO:0003682	GO:0003677)
Niben101Scf00998g02007.1	snap_masked-Niben101Scf00998-processed-gene-2.6-mRNA-1	Niben101Scf00998g02007	Myb family transcription factor APL	c(GO:0003677	GO:0003682)
Niben101Scf01106g01005.1	snap_masked-Niben101Scf01106-processed-gene-1.4-mRNA-1	Niben101Scf01106g01005	MYB transcription factor 7 [Phalaenopsis equestris]	character(0)
Niben101Scf01167g05014.1	maker-Niben101Scf01167-snap-gene-5.13-mRNA-1	Niben101Scf01167g05014	Cyclin-D-binding Myb-like transcription factor 1	c(GO:0003682	GO:0003677)
Niben101Scf01221g13007.1	maker-Niben101Scf01221-snap-gene-13.6-mRNA-1	Niben101Scf01221g13007	Cyclin-D-binding Myb-like transcription factor 1	c(GO:0003677	GO:0003682)
Niben101Scf01227g00005.1	maker-Niben101Scf01227-snap-gene-0.4-mRNA-1	Niben101Scf01227g00005	myb-like transcription factor family protein	c(GO:0003682	GO:0003677)
Niben101Scf01409g02004.1	maker-Niben101Scf01409-snap-gene-2.3-mRNA-1	Niben101Scf01409g02004	Cyclin-D-binding Myb-like transcription factor 1	c(GO:0003677	GO:0003682)
Niben101Scf01418g00012.1	maker-Niben101Scf01418-snap-gene-0.11-mRNA-1	Niben101Scf01418g00012	Myb family transcription factor APL	c(GO:0003677	GO:0003682)
Niben101Scf01504g02007.1	maker-Niben101Scf01504-augustus-gene-2.6-mRNA-1	Niben101Scf01504g02007	Cyclin-D-binding Myb-like transcription factor 1	c(GO:0003677	GO:0003682)
Niben101Scf01926g06008.1	maker-Niben101Scf01926-snap-gene-6.7-mRNA-1	Niben101Scf01926g06008	MYB-like transcription factor ETC1	c(GO:0003682	GO:0003677)
Niben101Scf02207g05033.1	augustus_masked-Niben101Scf02207-processed-gene-5.32-mRNA-1	Niben101Scf02207g05033	Myb [Medicago truncatula] gb|AES71503.1| transcription factor MYB98 [Medicago truncatula]	character(0)
Niben101Scf02280g08008.1	maker-Niben101Scf02280-snap-gene-8.7-mRNA-1	Niben101Scf02280g08008	myb-like transcription factor family protein	GO:0003677
Niben101Scf02348g08004.1	maker-Niben101Scf02348-snap-gene-8.3-mRNA-1	Niben101Scf02348g08004	Cyclin-D-binding Myb-like transcription factor 1	c(GO:0003682	GO:0003677)
Niben101Scf02351g06002.1	maker-Niben101Scf02351-snap-gene-6.1-mRNA-1	Niben101Scf02351g06002	Myb family transcription factor APL	c(GO:0003682	GO:0003677)
Niben101Scf02502g03010.1	maker-Niben101Scf02502-snap-gene-3.9-mRNA-1	Niben101Scf02502g03010	Cyclin-D-binding Myb-like transcription factor 1	c(GO:0003682	GO:0003677)
Niben101Scf02665g09005.1	maker-Niben101Scf02665-snap-gene-9.4-mRNA-1	Niben101Scf02665g09005	Cyclin-D-binding Myb-like transcription factor 1	c(GO:0003677	GO:0003682)
Niben101Scf02812g01007.1	maker-Niben101Scf02812-snap-gene-1.6-mRNA-1	Niben101Scf02812g01007	myb-like transcription factor family protein	c(GO:0003677	GO:0003682)
Niben101Scf02842g01018.1	maker-Niben101Scf02842-snap-gene-1.17-mRNA-1	Niben101Scf02842g01018	Cyclin-D-binding Myb-like transcription factor 1	c(GO:0003682	GO:0003677)
Niben101Scf02910g01031.1	maker-Niben101Scf02910-snap-gene-1.30-mRNA-1	Niben101Scf02910g01031	Cyclin-D-binding Myb-like transcription factor 1	c(GO:0003677	GO:0003682)
Niben101Scf02937g06003.1	augustus_masked-Niben101Scf02937-processed-gene-6.2-mRNA-1	Niben101Scf02937g06003	myb-like transcription factor family protein	c(GO:0003677	GO:0003682)
Niben101Scf03018g03003.1	snap_masked-Niben101Scf03018-processed-gene-3.2-mRNA-1	Niben101Scf03018g03003	Cyclin-D-binding Myb-like transcription factor 1	c(GO:0003677	GO:0003682)
Niben101Scf03099g00010.1	maker-Niben101Scf03099-snap-gene-0.9-mRNA-1	Niben101Scf03099g00010	MYB-related transcription factor [Salvia miltiorrhiza]	character(0)
Niben101Scf03099g00011.1	maker-Niben101Scf03099-snap-gene-0.10-mRNA-1	Niben101Scf03099g00011	Myb-like HTH transcriptional regulator family protein [Theobroma cacao] gb|EOY04251.1| Myb-like HTH transcriptional regulator family protein [Theobroma cacao]	character(0)
Niben101Scf03188g06001.1	augustus_masked-Niben101Scf03188-processed-gene-6.0-mRNA-1	Niben101Scf03188g06001	Cyclin-D-binding Myb-like transcription factor 1	c(GO:0003677	GO:0003682)
Niben101Scf03326g03011.1	augustus_masked-Niben101Scf03326-processed-gene-3.10-mRNA-1	Niben101Scf03326g03011	Myb-like transcription factor [Medicago truncatula]	character(0)
Niben101Scf03421g04004.1	augustus_masked-Niben101Scf03421-processed-gene-4.3-mRNA-1	Niben101Scf03421g04004	myb family transcription factor family protein [Populus trichocarpa] gb|ERP60048.1| myb family transcription factor family protein [Populus trichocarpa]	character(0)
Niben101Scf03723g03002.1	maker-Niben101Scf03723-snap-gene-3.1-mRNA-1	Niben101Scf03723g03002	MYB-like transcription factor ETC1	c(GO:0003682	GO:0003677)
Niben101Scf03863g01005.1	maker-Niben101Scf03863-snap-gene-1.4-mRNA-1	Niben101Scf03863g01005	Myb family transcription factor APL	character(0)
Niben101Scf03929g03001.1	maker-Niben101Scf03929-augustus-gene-3.0-mRNA-1	Niben101Scf03929g03001	Cyclin-D-binding Myb-like transcription factor 1	c(GO:0003677	GO:0003682)
Niben101Scf04225g00006.1	maker-Niben101Scf04225-snap-gene-0.5-mRNA-1	Niben101Scf04225g00006	Cyclin-D-binding Myb-like transcription factor 1	c(GO:0003682	GO:0003677)
Niben101Scf04377g04001.1	maker-Niben101Scf04377-snap-gene-4.0-mRNA-1	Niben101Scf04377g04001	Cyclin-D-binding Myb-like transcription factor 1	c(GO:0003677	GO:0003682)
Niben101Scf04406g01008.1	maker-Niben101Scf04406-snap-gene-1.7-mRNA-1	Niben101Scf04406g01008	Cyclin-D-binding Myb-like transcription factor 1	c(GO:0003677	GO:0003682)
Niben101Scf04889g00020.1	maker-Niben101Scf04889-snap-gene-0.19-mRNA-1	Niben101Scf04889g00020	myb-like transcription factor family protein	c(GO:0003677	GO:0003676	GO:0008270	GO:0003682)
Niben101Scf05374g05003.1	snap_masked-Niben101Scf05374-processed-gene-5.2-mRNA-1	Niben101Scf05374g05003	MYB-like transcription factor ETC3	c(GO:0003677	GO:0003682)
Niben101Scf05541g00002.1	maker-Niben101Scf05541-augustus-gene-0.1-mRNA-1	Niben101Scf05541g00002	Cyclin-D-binding Myb-like transcription factor 1	c(GO:0003682	GO:0003677)
Niben101Scf05618g05002.1	maker-Niben101Scf05618-snap-gene-5.1-mRNA-1	Niben101Scf05618g05002	Cyclin-D-binding Myb-like transcription factor 1	c(GO:0003677	GO:0003682)
Niben101Scf05711g02003.1	maker-Niben101Scf05711-augustus-gene-2.2-mRNA-1	Niben101Scf05711g02003	myb transcription factor [Medicago truncatula]	character(0)
Niben101Scf05711g02004.1	maker-Niben101Scf05711-augustus-gene-2.3-mRNA-1	Niben101Scf05711g02004	myb transcription factor [Medicago truncatula]	character(0)
Niben101Scf05858g00007.1	augustus_masked-Niben101Scf05858-processed-gene-0.6-mRNA-1	Niben101Scf05858g00007	myb-like transcription factor family protein	c(GO:0003682	GO:0003677)
Niben101Scf06734g01017.1	snap_masked-Niben101Scf06734-processed-gene-1.16-mRNA-1	Niben101Scf06734g01017	MYB-related transcription factor [Salvia miltiorrhiza]	character(0)
Niben101Scf06734g01021.1	maker-Niben101Scf06734-snap-gene-1.20-mRNA-1	Niben101Scf06734g01021	MYB-related transcription factor [Salvia miltiorrhiza]	character(0)
Niben101Scf06968g00005.1	augustus_masked-Niben101Scf06968-processed-gene-0.4-mRNA-1	Niben101Scf06968g00005	Cyclin-D-binding Myb-like transcription factor 1	c(GO:0003682	GO:0003677)
Niben101Scf06999g01003.1	maker-Niben101Scf06999-snap-gene-1.2-mRNA-1	Niben101Scf06999g01003	Cyclin-D-binding Myb-like transcription factor 1	c(GO:0003682	GO:0003677)
Niben101Scf07656g00004.1	maker-Niben101Scf07656-augustus-gene-0.3-mRNA-1	Niben101Scf07656g00004	Cyclin-D-binding Myb-like transcription factor 1	c(GO:0003677	GO:0003682)
Niben101Scf08293g01012.1	maker-Niben101Scf08293-snap-gene-1.11-mRNA-1	Niben101Scf08293g01012	myb-like transcription factor family protein	c(GO:0003677	GO:0003676	GO:0008270)
Niben101Scf09153g05012.1	maker-Niben101Scf09153-snap-gene-5.11-mRNA-1	Niben101Scf09153g05012	MYB-like transcription factor ETC1	c(GO:0003682	GO:0003677)
Niben101Scf11609g00008.1	augustus_masked-Niben101Scf11609-processed-gene-0.7-mRNA-1	Niben101Scf11609g00008	MYB transcription factor 4 [Phalaenopsis equestris]	character(0)
Niben101Scf12994g00006.1	maker-Niben101Scf12994-snap-gene-0.5-mRNA-1	Niben101Scf12994g00006	myb-like transcription factor family protein	GO:0003677
Niben101Scf13167g00009.1	maker-Niben101Scf13167-snap-gene-0.8-mRNA-1	Niben101Scf13167g00009	myb-like transcription factor family protein	c(GO:0003682	GO:0003676	GO:0008270	GO:0003677)
Niben101Scf29357g00002.1	maker-Niben101Scf29357-snap-gene-0.1-mRNA-1	Niben101Scf29357g00002	Cyclin-D-binding Myb-like transcription factor 1	c(GO:0003682	GO:0003677)

## Sheet: NAC_TF_gene_list
ID	Alias	Parent	Note	Ontology_term	OT1	OT2	OT3	OT4	OT5	OT6	OT7	OT8	OT9	OT10	OT11	OT12	OT13	OT14
Niben101Scf19016g00005.1	maker-Niben101Scf19016-snap-gene-0.4-mRNA-1	Niben101Scf19016g00005	NAC domain-containing protein 2	c(GO:0006355	GO:0003677)
Niben101Scf03028g01011.1	maker-Niben101Scf03028-snap-gene-1.10-mRNA-1	Niben101Scf03028g01011	NAC domain-containing protein 2	c(GO:0003677	GO:0006355)
Niben101Scf15435g00012.1	maker-Niben101Scf15435-snap-gene-0.11-mRNA-1	Niben101Scf15435g00012	NAC domain-containing protein 2	c(GO:0006355	GO:0003677)
Niben101Scf11208g00002.1	maker-Niben101Scf11208-augustus-gene-0.1-mRNA-1	Niben101Scf11208g00002	NAC domain-containing protein 2	c(GO:0003677	GO:0006355)
Niben101Scf10322g01012.1	maker-Niben101Scf10322-snap-gene-1.11-mRNA-1	Niben101Scf10322g01012	NAC domain-containing protein 68	c(GO:0003677	GO:0006355)
Niben101Scf00799g00011.1	maker-Niben101Scf00799-snap-gene-0.10-mRNA-1	Niben101Scf00799g00011	NAC domain-containing protein 2	c(GO:0003677	GO:0006355)
Niben101Scf04664g01015.1	augustus_masked-Niben101Scf04664-processed-gene-1.14-mRNA-1	Niben101Scf04664g01015	NAC transcription factor 29	c(GO:0006355	GO:0003677)
Niben101Scf03169g04009.1	maker-Niben101Scf03169-snap-gene-4.8-mRNA-1	Niben101Scf03169g04009	NAC domain containing protein 73	c(GO:0003677	GO:0006355)
Niben101Scf01818g03019.1	maker-Niben101Scf01818-augustus-gene-3.18-mRNA-1	Niben101Scf01818g03019	NAC domain-containing protein 2	c(GO:0006355	GO:0003677)
Niben101Scf02840g00004.1	augustus_masked-Niben101Scf02840-processed-gene-0.3-mRNA-1	Niben101Scf02840g00004	NAC domain-containing protein 18	c(GO:0003677	GO:0006355)
Niben101Scf02979g04005.1	maker-Niben101Scf02979-snap-gene-4.4-mRNA-1	Niben101Scf02979g04005	NAC domain-containing protein 100	c(GO:0003677	GO:0006355)
Niben101Scf02090g06012.1	maker-Niben101Scf02090-snap-gene-6.11-mRNA-1	Niben101Scf02090g06012	NAC domain containing protein 17	c(GO:0006355	GO:0003677)
Niben101Scf05060g08015.1	maker-Niben101Scf05060-snap-gene-8.14-mRNA-1	Niben101Scf05060g08015	NAC domain-containing protein 100	c(GO:0006355	GO:0003677)
Niben101Scf07152g04032.1	maker-Niben101Scf07152-snap-gene-4.31-mRNA-1	Niben101Scf07152g04032	NAC domain-containing protein 78	c(GO:0003677	GO:0006355)
Niben101Scf04133g02029.1	maker-Niben101Scf04133-snap-gene-2.28-mRNA-1	Niben101Scf04133g02029	NAC domain-containing protein 100	c(GO:0003677	GO:0006355)
Niben101Scf06916g01011.1	maker-Niben101Scf06916-augustus-gene-1.10-mRNA-1	Niben101Scf06916g01011	NAC domain-containing protein 2	c(GO:0006355	GO:0003677)
Niben101Scf01481g02006.1	augustus_masked-Niben101Scf01481-processed-gene-2.5-mRNA-1	Niben101Scf01481g02006	NAC domain-containing protein 78	c(GO:0006355	GO:0003677)
Niben101Scf02762g01001.1	maker-Niben101Scf02762-snap-gene-1.0-mRNA-1	Niben101Scf02762g01001	NAC domain-containing protein 100	c(GO:0006355	GO:0003677)
Niben101Scf03160g01004.1	snap_masked-Niben101Scf03160-processed-gene-1.3-mRNA-1	Niben101Scf03160g01004	NAC domain-containing protein 90	c(GO:0006355	GO:0003677)
Niben101Scf02664g01004.1	maker-Niben101Scf02664-snap-gene-1.3-mRNA-1	Niben101Scf02664g01004	NAC domain-containing protein 7	c(GO:0003677	GO:0006355)
Niben101Scf04099g08003.1	maker-Niben101Scf04099-snap-gene-8.2-mRNA-1	Niben101Scf04099g08003	NAC domain-containing protein 86	c(GO:0003677	GO:0006355)
Niben101Scf11552g02001.1	snap_masked-Niben101Scf11552-processed-gene-2.0-mRNA-1	Niben101Scf11552g02001	NAC domain containing protein 73	c(GO:0006355	GO:0003677)
Niben101Scf01277g00002.1	maker-Niben101Scf01277-snap-gene-0.1-mRNA-1	Niben101Scf01277g00002	NAC domain-containing protein 100	c(GO:0003677	GO:0006355)
Niben101Scf02864g06007.1	maker-Niben101Scf02864-snap-gene-6.6-mRNA-1	Niben101Scf02864g06007	NAC domain-containing protein 7	c(GO:0006355	GO:0003677)
Niben101Scf03204g02006.1	maker-Niben101Scf03204-snap-gene-2.5-mRNA-1	Niben101Scf03204g02006	NAC domain-containing protein 72	c(GO:0006355	GO:0003677)
Niben101Scf01166g16008.1	maker-Niben101Scf01166-snap-gene-16.7-mRNA-1	Niben101Scf01166g16008	NAC domain-containing protein 7	c(GO:0003677	GO:0006355)
Niben101Scf01055g00004.1	maker-Niben101Scf01055-snap-gene-0.3-mRNA-1	Niben101Scf01055g00004	NAC domain-containing protein 102	c(GO:0003677	GO:0006355)
Niben101Scf14516g00019.1	maker-Niben101Scf14516-snap-gene-0.18-mRNA-1	Niben101Scf14516g00019	NAC domain-containing protein 72	character(0)
Niben101Scf00136g01010.1	maker-Niben101Scf00136-snap-gene-1.9-mRNA-1	Niben101Scf00136g01010	NAC domain-containing protein 100	c(GO:0006355	GO:0003677)
Niben101Scf01894g03001.1	maker-Niben101Scf01894-augustus-gene-3.0-mRNA-1	Niben101Scf01894g03001	NAC domain-containing protein 68	c(GO:0003677	GO:0006355)
Niben101Scf06862g00001.1	maker-Niben101Scf06862-augustus-gene-0.0-mRNA-1	Niben101Scf06862g00001	NAC domain containing protein 35	c(GO:0006355	GO:0003677)
Niben101Ctg15860g00004.1	maker-Niben101Ctg15860-augustus-gene-0.3-mRNA-1	Niben101Ctg15860g00004	NAC domain-containing protein 68	c(GO:0003677	GO:0006355)
Niben101Scf11508g01003.1	maker-Niben101Scf11508-snap-gene-1.2-mRNA-1	Niben101Scf11508g01003	NAC domain containing protein 35	c(GO:0003677	GO:0006355)
Niben101Scf00109g02027.1	snap_masked-Niben101Scf00109-processed-gene-2.26-mRNA-1	Niben101Scf00109g02027	NAC domain-containing protein 68	c(GO:0003677	GO:0006355)
Niben101Scf07491g00006.1	maker-Niben101Scf07491-snap-gene-0.5-mRNA-1	Niben101Scf07491g00006	NAC domain containing protein 36	c(GO:0006355	GO:0003677)
Niben101Scf05363g03006.1	augustus_masked-Niben101Scf05363-processed-gene-3.5-mRNA-1	Niben101Scf05363g03006	NAC domain-containing protein 68	c(GO:0006355	GO:0003677)
Niben101Scf05078g00004.1	maker-Niben101Scf05078-snap-gene-0.3-mRNA-1	Niben101Scf05078g00004	NAC domain containing protein 83	c(GO:0003677	GO:0006355)
Niben101Scf07764g00002.1	maker-Niben101Scf07764-snap-gene-0.1-mRNA-1	Niben101Scf07764g00002	NAC domain-containing protein 89	c(GO:0003677	GO:0006355)
Niben101Scf02983g01003.1	augustus_masked-Niben101Scf02983-processed-gene-1.2-mRNA-1	Niben101Scf02983g01003	NAC domain-containing protein 86	c(GO:0006355	GO:0003677)
Niben101Scf11773g01003.1	maker-Niben101Scf11773-snap-gene-1.2-mRNA-1	Niben101Scf11773g01003	NAC domain-containing protein 21/22	c(GO:0003677	GO:0006355)
Niben101Scf03949g02007.1	maker-Niben101Scf03949-snap-gene-2.6-mRNA-1	Niben101Scf03949g02007	NAC domain-containing protein 43	c(GO:0003677	GO:0006355)
Niben101Scf01750g12001.1	maker-Niben101Scf01750-snap-gene-12.0-mRNA-1	Niben101Scf01750g12001	NAC domain-containing protein 89	c(GO:0003677	GO:0006355)
Niben101Scf13103g00009.1	maker-Niben101Scf13103-snap-gene-0.8-mRNA-1	Niben101Scf13103g00009	NAC domain-containing protein 7	c(GO:0006355	GO:0003677)
Niben101Scf06245g01015.1	maker-Niben101Scf06245-snap-gene-1.14-mRNA-1	Niben101Scf06245g01015	NAC domain-containing protein 78	c(GO:0003677	GO:0006355)
Niben101Scf20506g01027.1	snap_masked-Niben101Scf20506-processed-gene-1.26-mRNA-1	Niben101Scf20506g01027	NAC domain-containing protein 86	c(GO:0003677	GO:0006355)
Niben101Scf01330g01003.1	maker-Niben101Scf01330-snap-gene-1.2-mRNA-1	Niben101Scf01330g01003	NAC domain-containing protein 100	c(GO:0003677	GO:0006355)
Niben101Scf05821g02003.1	maker-Niben101Scf05821-snap-gene-2.2-mRNA-1	Niben101Scf05821g02003	NAC domain-containing protein 68	c(GO:0006355	GO:0003677)
Niben101Scf02862g01006.1	maker-Niben101Scf02862-snap-gene-1.5-mRNA-1	Niben101Scf02862g01006	NAC domain-containing protein 7	c(GO:0006355	GO:0003677)
Niben101Scf04323g01009.1	maker-Niben101Scf04323-snap-gene-1.8-mRNA-1	Niben101Scf04323g01009	NAC domain-containing protein 68	c(GO:0003677	GO:0006355)
Niben101Ctg13774g00001.1	maker-Niben101Ctg13774-snap-gene-0.0-mRNA-1	Niben101Ctg13774g00001	NAC domain-containing protein 68	c(GO:0006355	GO:0003677)
Niben101Scf07673g04009.1	maker-Niben101Scf07673-augustus-gene-4.8-mRNA-1	Niben101Scf07673g04009	NAC domain containing protein 42	c(GO:0006355	GO:0003677)
Niben101Scf04963g01001.1	maker-Niben101Scf04963-snap-gene-1.0-mRNA-1	Niben101Scf04963g01001	NAC domain containing protein 35	c(GO:0003677	GO:0006355)
Niben101Scf00046g02008.1	augustus_masked-Niben101Scf00046-processed-gene-2.7-mRNA-1	Niben101Scf00046g02008	NAC domain-containing protein 8	c(GO:0003677	GO:0006355)
Niben101Scf01594g02012.1	maker-Niben101Scf01594-snap-gene-2.11-mRNA-1	Niben101Scf01594g02012	NAC domain-containing protein 68	c(GO:0003677	GO:0006355)
Niben101Scf00245g02010.1	maker-Niben101Scf00245-snap-gene-2.9-mRNA-1	Niben101Scf00245g02010	NAC domain-containing protein 100	c(GO:0003677	GO:0006355)
Niben101Scf02243g03001.1	maker-Niben101Scf02243-snap-gene-3.0-mRNA-1	Niben101Scf02243g03001	NAC domain-containing protein 21/22	c(GO:0006355	GO:0003677)
Niben101Scf00063g07011.1	maker-Niben101Scf00063-snap-gene-7.10-mRNA-1	Niben101Scf00063g07011	NAC domain-containing protein 100	c(GO:0003677	GO:0006355)
Niben101Scf00526g00018.1	maker-Niben101Scf00526-augustus-gene-0.17-mRNA-1	Niben101Scf00526g00018	NAC domain-containing protein 86	c(GO:0003677	GO:0006355)
Niben101Scf01293g05014.1	snap_masked-Niben101Scf01293-processed-gene-5.13-mRNA-1	Niben101Scf01293g05014	NAC domain-containing protein 100	c(GO:0003677	GO:0006355)
Niben101Scf02210g01002.1	maker-Niben101Scf02210-snap-gene-1.1-mRNA-1	Niben101Scf02210g01002	NAC domain containing protein 83	c(GO:0006355	GO:0003677)
Niben101Scf06245g01014.1	maker-Niben101Scf06245-snap-gene-1.13-mRNA-1	Niben101Scf06245g01014	NAC domain-containing protein 78	c(GO:0006355	GO:0003677)
Niben101Scf07545g00004.1	snap_masked-Niben101Scf07545-processed-gene-0.3-mRNA-1	Niben101Scf07545g00004	NAC domain-containing protein 90	c(GO:0003677	GO:0006355)
Niben101Scf03407g02002.1	maker-Niben101Scf03407-snap-gene-2.1-mRNA-1	Niben101Scf03407g02002	NAC domain-containing protein 18	c(GO:0003677	GO:0006355)
Niben101Scf03735g07020.1	snap_masked-Niben101Scf03735-processed-gene-7.19-mRNA-1	Niben101Scf03735g07020	NAC domain-containing protein 7	c(GO:0006355	GO:0003677)
Niben101Scf20828g00002.1	maker-Niben101Scf20828-snap-gene-0.1-mRNA-1	Niben101Scf20828g00002	NAC domain-containing protein 68	c(GO:0003677	GO:0006355)
Niben101Scf11670g03002.1	maker-Niben101Scf11670-snap-gene-3.1-mRNA-1	Niben101Scf11670g03002	NAC domain-containing protein 43	c(GO:0003677	GO:0006355)
Niben101Scf16613g03001.1	maker-Niben101Scf16613-snap-gene-3.0-mRNA-1	Niben101Scf16613g03001	NAC domain-containing protein 78	c(GO:0003677	GO:0006355)
Niben101Scf00193g01009.1	maker-Niben101Scf00193-snap-gene-1.8-mRNA-1	Niben101Scf00193g01009	NAC domain-containing protein 68	c(GO:0003677	GO:0006355)
Niben101Scf09387g05005.1	maker-Niben101Scf09387-snap-gene-5.4-mRNA-1	Niben101Scf09387g05005	NAC domain-containing protein 7	c(GO:0003677	GO:0006355)
Niben101Scf01479g01004.1	maker-Niben101Scf01479-augustus-gene-1.3-mRNA-1	Niben101Scf01479g01004	NAC domain containing protein 42	c(GO:0006355	GO:0003677)
Niben101Scf01369g02001.1	maker-Niben101Scf01369-snap-gene-2.0-mRNA-1	Niben101Scf01369g02001	NAC domain-containing protein 100	c(GO:0003677	GO:0006355)
Niben101Scf01498g04003.1	augustus_masked-Niben101Scf01498-processed-gene-4.2-mRNA-1	Niben101Scf01498g04003	NAC transcription factor 29	c(GO:0003677	GO:0006355)
Niben101Scf08028g00005.1	maker-Niben101Scf08028-snap-gene-0.4-mRNA-1	Niben101Scf08028g00005	NAC domain-containing protein 18	c(GO:0006355	GO:0003677)
Niben101Scf01293g05009.1	augustus_masked-Niben101Scf01293-processed-gene-5.8-mRNA-1	Niben101Scf01293g05009	NAC transcription factor 006 [Jatropha curcas]	character(0)
Niben101Scf02044g08008.1	maker-Niben101Scf02044-snap-gene-8.7-mRNA-1	Niben101Scf02044g08008	NAC domain-containing protein 21/22	c(GO:0003677	GO:0006355)
Niben101Scf08526g04001.1	maker-Niben101Scf08526-snap-gene-4.0-mRNA-1	Niben101Scf08526g04001	NAC domain containing protein 17	c(GO:0003677	GO:0006355)
Niben101Scf06223g00023.1	augustus_masked-Niben101Scf06223-processed-gene-0.22-mRNA-1	Niben101Scf06223g00023	NAC domain-containing protein 68	c(GO:0006355	GO:0003677)
Niben101Scf09555g04002.1	maker-Niben101Scf09555-snap-gene-4.1-mRNA-1	Niben101Scf09555g04002	NAC domain-containing protein 7	c(GO:0006355	GO:0003677)
Niben101Scf04943g00005.1	snap_masked-Niben101Scf04943-processed-gene-0.4-mRNA-1	Niben101Scf04943g00005	NAC transcription factor [Nicotiana tabacum]	character(0)
Niben101Scf00445g02005.1	maker-Niben101Scf00445-snap-gene-2.4-mRNA-1	Niben101Scf00445g02005	NAC domain-containing protein 68	c(GO:0006355	GO:0003677)
Niben101Scf04216g06004.1	maker-Niben101Scf04216-snap-gene-6.3-mRNA-1	Niben101Scf04216g06004	NAC domain-containing protein 7	c(GO:0003677	GO:0006355)
Niben101Scf07168g02012.1	maker-Niben101Scf07168-snap-gene-2.11-mRNA-1	Niben101Scf07168g02012	NAC domain-containing protein 68	c(GO:0006355	GO:0003677)
Niben101Scf02904g00016.1	maker-Niben101Scf02904-snap-gene-0.15-mRNA-1	Niben101Scf02904g00016	NAC domain-containing protein 72	c(GO:0003677	GO:0006355)
Niben101Scf03528g03001.1	maker-Niben101Scf03528-snap-gene-3.0-mRNA-1	Niben101Scf03528g03001	NAC domain containing protein 35	c(GO:0006355	GO:0003677)
Niben101Scf07850g08004.1	maker-Niben101Scf07850-snap-gene-8.3-mRNA-1	Niben101Scf07850g08004	NAC domain-containing protein 90	c(GO:0003677	GO:0006355)
Niben101Scf07231g03006.1	maker-Niben101Scf07231-augustus-gene-3.5-mRNA-1	Niben101Scf07231g03006	NAC domain-containing protein 100	c(GO:0003677	GO:0006355)
Niben101Scf01479g01006.1	maker-Niben101Scf01479-snap-gene-1.5-mRNA-1	Niben101Scf01479g01006	NAC domain-containing protein 7	c(GO:0003677	GO:0006355)
Niben101Scf01887g00004.1	augustus_masked-Niben101Scf01887-processed-gene-0.3-mRNA-1	Niben101Scf01887g00004	NAC domain-containing protein 68	c(GO:0006355	GO:0003677)
Niben101Scf01146g07001.1	maker-Niben101Scf01146-snap-gene-7.0-mRNA-1	Niben101Scf01146g07001	NAC domain containing protein 75	c(GO:0003677	GO:0006355)
Niben101Scf00792g04006.1	maker-Niben101Scf00792-snap-gene-4.5-mRNA-1	Niben101Scf00792g04006	NAC domain-containing protein 78	c(GO:0003677	GO:0006355)
Niben101Scf05030g04002.1	maker-Niben101Scf05030-snap-gene-4.1-mRNA-1	Niben101Scf05030g04002	NAC domain-containing protein 7	c(GO:0006355	GO:0003677)
Niben101Scf04217g02012.1	maker-Niben101Scf04217-snap-gene-2.11-mRNA-1	Niben101Scf04217g02012	NAC domain-containing protein 7	c(GO:0003677	GO:0006355)
Niben101Scf06757g00006.1	maker-Niben101Scf06757-snap-gene-0.5-mRNA-1	Niben101Scf06757g00006	NAC domain-containing protein 86	c(GO:0006355	GO:0003677)
Niben101Scf00563g01001.1	maker-Niben101Scf00563-snap-gene-1.0-mRNA-1	Niben101Scf00563g01001	NAC domain-containing protein 18	c(GO:0003677	GO:0006355)
Niben101Scf03987g00013.1	maker-Niben101Scf03987-snap-gene-0.12-mRNA-1	Niben101Scf03987g00013	NAC domain-containing protein 100	c(GO:0006355	GO:0003677)
Niben101Scf00792g03002.1	maker-Niben101Scf00792-snap-gene-3.1-mRNA-1	Niben101Scf00792g03002	NAC domain-containing protein 78	c(GO:0003677	GO:0006355)
Niben101Scf07162g05028.1	augustus_masked-Niben101Scf07162-processed-gene-5.27-mRNA-1	Niben101Scf07162g05028	NAC transcription factor 25	c(GO:0003677	GO:0006355)
Niben101Scf04173g03011.1	maker-Niben101Scf04173-snap-gene-3.10-mRNA-1	Niben101Scf04173g03011	NAC domain containing protein 73	c(GO:0003677	GO:0006355)
Niben101Scf06023g00003.1	augustus_masked-Niben101Scf06023-processed-gene-0.2-mRNA-1	Niben101Scf06023g00003	NAC transcription factor [Nicotiana tabacum]	c(GO:0006355	GO:0003677)
Niben101Scf16114g00007.1	maker-Niben101Scf16114-augustus-gene-0.6-mRNA-1	Niben101Scf16114g00007	NAC transcription factor [Nicotiana tabacum]	character(0)
Niben101Scf01463g08015.1	augustus_masked-Niben101Scf01463-processed-gene-8.14-mRNA-1	Niben101Scf01463g08015	NAC domain-containing protein 78	c(GO:0003677	GO:0006355)
Niben101Scf08137g05017.1	maker-Niben101Scf08137-augustus-gene-5.16-mRNA-1	Niben101Scf08137g05017	NAC domain containing protein 57	c(GO:0006355	GO:0003677)
Niben101Scf02108g01025.1	maker-Niben101Scf02108-snap-gene-1.24-mRNA-1	Niben101Scf02108g01025	NAC domain-containing protein 86	c(GO:0006355	GO:0003677)
Niben101Scf00929g02007.1	maker-Niben101Scf00929-snap-gene-2.6-mRNA-1	Niben101Scf00929g02007	NAC domain-containing protein 78	c(GO:0006355	GO:0003677)
Niben101Scf00712g03003.1	maker-Niben101Scf00712-snap-gene-3.2-mRNA-1	Niben101Scf00712g03003	NAC domain-containing protein 100	c(GO:0003677	GO:0006355)
Niben101Scf01320g01003.1	maker-Niben101Scf01320-snap-gene-1.2-mRNA-1	Niben101Scf01320g01003	NAC domain-containing protein 86	c(GO:0003677	GO:0006355)
Niben101Scf03915g02001.1	snap_masked-Niben101Scf03915-processed-gene-2.0-mRNA-1	Niben101Scf03915g02001	NAC domain-containing protein 68	c(GO:0006355	GO:0003677)
Niben101Scf03853g00002.1	maker-Niben101Scf03853-snap-gene-0.1-mRNA-1	Niben101Scf03853g00002	NAC domain-containing protein 7	c(GO:0003677	GO:0006355)
Niben101Scf00308g01003.1	maker-Niben101Scf00308-snap-gene-1.2-mRNA-1	Niben101Scf00308g01003	NAC domain-containing protein 86	c(GO:0003677	GO:0006355)
Niben101Scf14516g00017.1	maker-Niben101Scf14516-snap-gene-0.16-mRNA-1	Niben101Scf14516g00017	NAC domain-containing protein 72	character(0)
Niben101Scf05190g01001.1	maker-Niben101Scf05190-augustus-gene-1.0-mRNA-1	Niben101Scf05190g01001	NAC domain containing protein 73	c(GO:0003677	GO:0006355)
Niben101Scf04654g03022.1	augustus_masked-Niben101Scf04654-processed-gene-3.21-mRNA-1	Niben101Scf04654g03022	NAC transcription factor 25	c(GO:0006355	GO:0003677)
Niben101Scf02423g00006.1	maker-Niben101Scf02423-snap-gene-0.5-mRNA-1	Niben101Scf02423g00006	NAC domain-containing protein 7	c(GO:0003677	GO:0006355)
Niben101Scf03885g02001.1	maker-Niben101Scf03885-augustus-gene-2.0-mRNA-1	Niben101Scf03885g02001	NAC domain containing protein 75	c(GO:0006355	GO:0003677)
Niben101Scf04895g00003.1	augustus_masked-Niben101Scf04895-processed-gene-0.2-mRNA-1	Niben101Scf04895g00003	NAC domain-containing protein 68	c(GO:0003677	GO:0006355)
Niben101Scf02420g03014.1	maker-Niben101Scf02420-snap-gene-3.13-mRNA-1	Niben101Scf02420g03014	NAC domain-containing protein 7	c(GO:0003677	GO:0006355)
Niben101Scf03810g07006.1	maker-Niben101Scf03810-snap-gene-7.5-mRNA-1	Niben101Scf03810g07006	NAC domain containing protein 42	c(GO:0003677	GO:0006355)
Niben101Ctg15807g00002.1	maker-Niben101Ctg15807-snap-gene-0.1-mRNA-1	Niben101Ctg15807g00002	NAC domain-containing protein 72	c(GO:0006355	GO:0003677)
Niben101Scf12314g00005.1	maker-Niben101Scf12314-snap-gene-0.4-mRNA-1	Niben101Scf12314g00005	NAC domain-containing protein 100	c(GO:0003677	GO:0006355)
Niben101Scf05809g01004.1	maker-Niben101Scf05809-snap-gene-1.3-mRNA-1	Niben101Scf05809g01004	NAC domain-containing protein 43	c(GO:0006355	GO:0003677)
Niben101Scf03366g00002.1	maker-Niben101Scf03366-snap-gene-0.1-mRNA-1	Niben101Scf03366g00002	NAC domain-containing protein 21/22	c(GO:0006355	GO:0003677)
Niben101Scf01830g01027.1	maker-Niben101Scf01830-snap-gene-1.26-mRNA-1	Niben101Scf01830g01027	NAC domain-containing protein 43	c(GO:0003677	GO:0006355)
Niben101Scf01795g17007.1	maker-Niben101Scf01795-snap-gene-17.6-mRNA-1	Niben101Scf01795g17007	NAC domain-containing protein 78	c(GO:0006355	GO:0003677)
Niben101Scf02996g08008.1	maker-Niben101Scf02996-snap-gene-8.7-mRNA-1	Niben101Scf02996g08008	NAC domain containing protein 83	c(GO:0003677	GO:0006355)
Niben101Scf01627g02012.1	maker-Niben101Scf01627-snap-gene-2.11-mRNA-1	Niben101Scf01627g02012	NAC domain-containing protein 8	c(GO:0006355	GO:0003677)
Niben101Scf03307g05001.1	maker-Niben101Scf03307-snap-gene-5.0-mRNA-1	Niben101Scf03307g05001	NAC domain containing protein 75	c(GO:0006355	GO:0003677)
Niben101Scf09792g03016.1	maker-Niben101Scf09792-snap-gene-3.15-mRNA-1	Niben101Scf09792g03016	NAC domain-containing protein 21/22	c(GO:0006355	GO:0003677)
Niben101Scf05036g01011.1	maker-Niben101Scf05036-snap-gene-1.10-mRNA-1	Niben101Scf05036g01011	NAC domain-containing protein 45	character(0)
Niben101Scf03987g00003.1	augustus_masked-Niben101Scf03987-processed-gene-0.2-mRNA-1	Niben101Scf03987g00003	NAC transcription factor 25	c(GO:0003677	GO:0006355)
Niben101Scf27945g00015.1	maker-Niben101Scf27945-snap-gene-0.14-mRNA-1	Niben101Scf27945g00015	NAC domain-containing protein 86	c(GO:0003677	GO:0006355)
Niben101Scf06153g01005.1	maker-Niben101Scf06153-snap-gene-1.4-mRNA-1	Niben101Scf06153g01005	NAC domain-containing protein 45	c(GO:0003677	GO:0006355)
Niben101Scf08531g03004.1	augustus_masked-Niben101Scf08531-processed-gene-3.3-mRNA-1	Niben101Scf08531g03004	NAC transcription factor 29	c(GO:0006355	GO:0003677)
Niben101Scf01481g03011.1	maker-Niben101Scf01481-augustus-gene-3.10-mRNA-1	Niben101Scf01481g03011	NAC domain-containing protein 78	c(GO:0006355	GO:0003677)
Niben101Scf08531g03002.1	augustus_masked-Niben101Scf08531-processed-gene-3.1-mRNA-1	Niben101Scf08531g03002	NAC transcription factor 29	c(GO:0003677	GO:0006355)
Niben101Scf02340g06003.1	maker-Niben101Scf02340-augustus-gene-6.2-mRNA-1	Niben101Scf02340g06003	NAC domain-containing protein 68	c(GO:0003677	GO:0006355)
Niben101Scf08531g02001.1	augustus_masked-Niben101Scf08531-processed-gene-2.0-mRNA-1	Niben101Scf08531g02001	NAC transcription factor 29	c(GO:0003677	GO:0006355)
Niben101Scf00553g04007.1	maker-Niben101Scf00553-snap-gene-4.6-mRNA-1	Niben101Scf00553g04007	NAC domain-containing protein 43	c(GO:0003677	GO:0006355)
Niben101Scf16114g00002.1	augustus_masked-Niben101Scf16114-processed-gene-0.1-mRNA-1	Niben101Scf16114g00002	NAC transcription factor [Nicotiana tabacum]	c(GO:0006355	GO:0003677)
Niben101Ctg15918g00002.1	augustus_masked-Niben101Ctg15918-processed-gene-0.1-mRNA-1	Niben101Ctg15918g00002	NAC transcription factor 25	c(GO:0006355	GO:0003677)
Niben101Scf00944g04003.1	maker-Niben101Scf00944-snap-gene-4.2-mRNA-1	Niben101Scf00944g04003	NAC domain-containing protein 21/22	c(GO:0003677	GO:0006355)
Niben101Scf07493g06001.1	maker-Niben101Scf07493-snap-gene-6.0-mRNA-1	Niben101Scf07493g06001	NAC domain-containing protein 21/22	c(GO:0006355	GO:0003677)
Niben101Scf00290g01019.1	snap_masked-Niben101Scf00290-processed-gene-1.18-mRNA-1	Niben101Scf00290g01019	NAC domain-containing protein 67	c(GO:0003677	GO:0006355)
Niben101Scf03941g01012.1	maker-Niben101Scf03941-snap-gene-1.11-mRNA-1	Niben101Scf03941g01012	NAC domain-containing protein 89	c(GO:0003677	GO:0006355)
Niben101Scf05175g03008.1	maker-Niben101Scf05175-snap-gene-3.7-mRNA-1	Niben101Scf05175g03008	NAC domain-containing protein 8	c(GO:0003677	GO:0006355)
Niben101Scf00146g03007.1	augustus_masked-Niben101Scf00146-processed-gene-3.6-mRNA-1	Niben101Scf00146g03007	NAC transcription factor 29	c(GO:0006355	GO:0003677)
Niben101Scf39126g00010.1	maker-Niben101Scf39126-snap-gene-0.9-mRNA-1	Niben101Scf39126g00010	NAC domain-containing protein 21/22	c(GO:0006355	GO:0003677)
Niben101Scf07152g03012.1	maker-Niben101Scf07152-snap-gene-3.11-mRNA-1	Niben101Scf07152g03012	NAC domain protein	\)	character(0)
Niben101Scf01153g00009.1	maker-Niben101Scf01153-augustus-gene-0.8-mRNA-1	Niben101Scf01153g00009	NAC domain containing protein 75	c(GO:0006355	GO:0003677)
Niben101Scf02517g01022.1	maker-Niben101Scf02517-snap-gene-1.21-mRNA-1	Niben101Scf02517g01022	NAC domain transcriptional regulator superfamily protein	putative [Theobroma cacao] gb|EOY02531.1| NAC domain transcriptional regulator superfamily protein	putative [Theobroma cacao]\)	character(0)
Niben101Scf12245g00002.1	maker-Niben101Scf12245-snap-gene-0.1-mRNA-1	Niben101Scf12245g00002	NAC domain-containing protein 21/22	c(GO:0003677	GO:0006355)
Niben101Scf00416g07004.1	maker-Niben101Scf00416-snap-gene-7.3-mRNA-1	Niben101Scf00416g07004	NAC domain-containing protein 76	c(GO:0003677	GO:0006355)
Niben101Scf02475g08001.1	maker-Niben101Scf02475-snap-gene-8.0-mRNA-1	Niben101Scf02475g08001	NAC domain-containing protein 78	c(GO:0003677	GO:0006355)
Niben101Scf05461g00003.1	maker-Niben101Scf05461-snap-gene-0.2-mRNA-1	Niben101Scf05461g00003	NAC domain-containing protein 43	c(GO:0003677	GO:0006355)
Niben101Scf07162g05018.1	maker-Niben101Scf07162-snap-gene-5.17-mRNA-1	Niben101Scf07162g05018	NAC domain-containing protein 43	c(GO:0006355	GO:0003677)
Niben101Scf05060g01009.1	maker-Niben101Scf05060-snap-gene-1.8-mRNA-1	Niben101Scf05060g01009	NAC domain containing protein 94	c(GO:0003677	GO:0006355)
Niben101Scf06096g01013.1	snap_masked-Niben101Scf06096-processed-gene-1.12-mRNA-1	Niben101Scf06096g01013	NAC transcription factor 29	c(GO:0003677	GO:0006355)
Niben101Scf00048g00004.1	maker-Niben101Scf00048-augustus-gene-0.3-mRNA-1	Niben101Scf00048g00004	NAC domain-containing protein 89	c(GO:0003677	GO:0006355)
Niben101Scf01526g04017.1	maker-Niben101Scf01526-augustus-gene-4.16-mRNA-1	Niben101Scf01526g04017	NAC domain-containing protein 45	c(GO:0006355	GO:0003677)
Niben101Scf05036g01002.1	snap_masked-Niben101Scf05036-processed-gene-1.1-mRNA-1	Niben101Scf05036g01002	NAC domain-containing protein 86	c(GO:0006355	GO:0003677)
Niben101Scf04745g02009.1	maker-Niben101Scf04745-snap-gene-2.8-mRNA-1	Niben101Scf04745g02009	NAC domain-containing protein 100	c(GO:0003677	GO:0006355)
Niben101Scf10466g00016.1	snap_masked-Niben101Scf10466-processed-gene-0.15-mRNA-1	Niben101Scf10466g00016	NAC domain-containing protein 78	c(GO:0006355	GO:0003677)
Niben101Scf02433g00011.1	maker-Niben101Scf02433-augustus-gene-0.10-mRNA-1	Niben101Scf02433g00011	NAC domain-containing protein 86	c(GO:0003677	GO:0006355)
Niben101Scf03438g06002.1	maker-Niben101Scf03438-snap-gene-6.1-mRNA-1	Niben101Scf03438g06002	NAC domain-containing protein 78	c(GO:0003677	GO:0006355)
Niben101Scf04496g00016.1	maker-Niben101Scf04496-snap-gene-0.15-mRNA-1	Niben101Scf04496g00016	NAC domain-containing protein 18	c(GO:0003677	GO:0006355)
Niben101Scf12141g00009.1	maker-Niben101Scf12141-snap-gene-0.8-mRNA-1	Niben101Scf12141g00009	NAC domain-containing protein 45	c(GO:0003677	GO:0006355)
Niben101Scf07788g04022.1	maker-Niben101Scf07788-snap-gene-4.21-mRNA-1	Niben101Scf07788g04022	NAC domain-containing protein 8	c(GO:0006355	GO:0003677)
Niben101Scf02318g03012.1	maker-Niben101Scf02318-snap-gene-3.11-mRNA-1	Niben101Scf02318g03012	NAC domain-containing protein 100	c(GO:0006355	GO:0003677)
Niben101Scf05699g00009.1	maker-Niben101Scf05699-snap-gene-0.8-mRNA-1	Niben101Scf05699g00009	NAC transcription factor [Nicotiana tabacum]	c(GO:0003677	GO:0006355)
Niben101Scf07162g03025.1	augustus_masked-Niben101Scf07162-processed-gene-3.24-mRNA-1	Niben101Scf07162g03025	NAC transcription factor 29	c(GO:0003677	GO:0006355)
Niben101Scf17356g00003.1	augustus_masked-Niben101Scf17356-processed-gene-0.2-mRNA-1	Niben101Scf17356g00003	NAC transcription factor [Nicotiana tabacum]	character(0)
Niben101Scf12394g02003.1	maker-Niben101Scf12394-snap-gene-2.2-mRNA-1	Niben101Scf12394g02003	NAC domain-containing protein 100	c(GO:0006355	GO:0003677)
Niben101Scf07508g02004.1	snap_masked-Niben101Scf07508-processed-gene-2.3-mRNA-1	Niben101Scf07508g02004	NAC domain-containing protein 100	c(GO:0003677	GO:0006355)
Niben101Scf01062g01005.1	augustus_masked-Niben101Scf01062-processed-gene-1.4-mRNA-1	Niben101Scf01062g01005	NAC transcription factor 29	c(GO:0006355	GO:0003677)
Niben101Scf01498g06001.1	augustus_masked-Niben101Scf01498-processed-gene-6.0-mRNA-1	Niben101Scf01498g06001	NAC transcription factor NAM-A1	c(GO:0006355	GO:0003677)
Niben101Scf01779g04012.1	maker-Niben101Scf01779-snap-gene-4.11-mRNA-1	Niben101Scf01779g04012	NAC domain-containing protein 100	c(GO:0006355	GO:0003677)
Niben101Scf05391g03014.1	maker-Niben101Scf05391-snap-gene-3.13-mRNA-1	Niben101Scf05391g03014	NAC domain containing protein 73	c(GO:0003677	GO:0006355)
Niben101Scf11334g03006.1	maker-Niben101Scf11334-snap-gene-3.5-mRNA-1	Niben101Scf11334g03006	NAC domain-containing protein 78	character(0)
Niben101Scf13438g00001.1	augustus_masked-Niben101Scf13438-processed-gene-0.0-mRNA-1	Niben101Scf13438g00001	NAC domain-containing protein 68	c(GO:0003677	GO:0006355)
Niben101Scf00272g08005.1	maker-Niben101Scf00272-augustus-gene-8.4-mRNA-1	Niben101Scf00272g08005	NAC domain containing protein 94	c(GO:0003677	GO:0006355)
Niben101Scf01326g04010.1	maker-Niben101Scf01326-snap-gene-4.9-mRNA-1	Niben101Scf01326g04010	NAC domain containing protein 94	c(GO:0006355	GO:0003677)
Niben101Scf02881g01001.1	maker-Niben101Scf02881-snap-gene-1.0-mRNA-1	Niben101Scf02881g01001	NAC domain-containing protein 100	c(GO:0006355	GO:0003677)
Niben101Scf03695g01008.1	augustus_masked-Niben101Scf03695-processed-gene-1.7-mRNA-1	Niben101Scf03695g01008	NAC domain-containing protein 68	c(GO:0006355	GO:0003677)
Niben101Scf16469g01001.1	maker-Niben101Scf16469-snap-gene-1.0-mRNA-1	Niben101Scf16469g01001	NAC domain-containing protein 100	c(GO:0003677	GO:0006355)
Niben101Scf00048g00003.1	maker-Niben101Scf00048-augustus-gene-0.2-mRNA-1	Niben101Scf00048g00003	NAC domain-containing protein 89	c(GO:0006355	GO:0003677)
Niben101Scf03283g02003.1	augustus_masked-Niben101Scf03283-processed-gene-2.2-mRNA-1	Niben101Scf03283g02003	NAC domain-containing protein 78	c(GO:0006355	GO:0003677)

## Sheet: NLRs_gene_list
seqid	source	type	start	end	score	strand	phase	ID	Alias	Parent	Note	Ontology_term
Niben101Ctg13036	maker	mRNA	105	1335	NA	+	NA	Niben101Ctg13036g00003.1	maker-Niben101Ctg13036-snap-gene-0.2-mRNA-1	Niben101Ctg13036g00003	NBS-LRR type resistance protein [Beta vulgaris]	character(0)
Niben101Ctg16285	maker	mRNA	3522	3824	NA	+	NA	Niben101Ctg16285g00001.1	augustus_masked-Niben101Ctg16285-processed-gene-0.0-mRNA-1	Niben101Ctg16285g00001	NBS-LRR type resistance protein [Beta vulgaris]	character(0)
Niben101Scf00180	maker	mRNA	731249	732484	NA	-	NA	Niben101Scf00180g07008.1	maker-Niben101Scf00180-snap-gene-7.7-mRNA-1	Niben101Scf00180g07008	disease resistance protein (TIR-NBS-LRR class) [Medicago truncatula]	c(GO:0005515	GO:0007165)
Niben101Scf00297	maker	mRNA	12899	14146	NA	-	NA	Niben101Scf00297g00009.1	maker-Niben101Scf00297-snap-gene-0.8-mRNA-1	Niben101Scf00297g00009	Cc-nbs-lrr resistance protein [Medicago truncatula]	GO:0005515
Niben101Scf00297	maker	mRNA	14924	15184	NA	-	NA	Niben101Scf00297g00007.1	maker-Niben101Scf00297-snap-gene-0.6-mRNA-1	Niben101Scf00297g00007	NBS-LRR disease resistance protein [Musa acuminata]	character(0)
Niben101Scf00383	maker	mRNA	334380	334590	NA	+	NA	Niben101Scf00383g03005.1	maker-Niben101Scf00383-snap-gene-3.4-mRNA-1	Niben101Scf00383g03005	NBS-LRR-like protein	partial [Panicum virgatum]\)	GO:0043531
Niben101Scf00536	maker	mRNA	104267	104611	NA	-	NA	Niben101Scf00536g01005.1	augustus_masked-Niben101Scf00536-processed-gene-1.4-mRNA-1	Niben101Scf00536g01005	NBS-LRR resistance protein	partial [Hevea benthamiana]\)	GO:0043531
Niben101Scf00597	maker	mRNA	5764	6590	NA	-	NA	Niben101Scf00597g00011.1	augustus_masked-Niben101Scf00597-processed-gene-0.10-mRNA-1	Niben101Scf00597g00011	NBS-LRR type disease resistance protein [Medicago truncatula]	GO:0043531
Niben101Scf00705	maker	mRNA	186799	192175	NA	+	NA	Niben101Scf00705g02002.1	maker-Niben101Scf00705-snap-gene-2.1-mRNA-1	Niben101Scf00705g02002	TIR-NBS-LRR class disease resistance protein [Medicago truncatula]	character(0)
Niben101Scf00705	maker	mRNA	338118	340213	NA	+	NA	Niben101Scf00705g03017.1	maker-Niben101Scf00705-augustus-gene-3.16-mRNA-1	Niben101Scf00705g03017	Disease resistance protein (TIR-NBS-LRR class) family	GO:0005515
Niben101Scf00895	maker	mRNA	41777	42094	NA	-	NA	Niben101Scf00895g00002.1	maker-Niben101Scf00895-snap-gene-0.1-mRNA-1	Niben101Scf00895g00002	NBS-coding resistance gene analog [Nicotiana tabacum]	character(0)
Niben101Scf01012	maker	mRNA	232277	234982	NA	+	NA	Niben101Scf01012g02004.1	maker-Niben101Scf01012-snap-gene-2.3-mRNA-1	Niben101Scf01012g02004	Disease resistance protein (CC-NBS-LRR class) family	GO:0043531
Niben101Scf01013	maker	mRNA	839051	844356	NA	-	NA	Niben101Scf01013g08009.1	maker-Niben101Scf01013-snap-gene-8.8-mRNA-1	Niben101Scf01013g08009	Disease resistance protein (CC-NBS-LRR class) family	GO:0043531
Niben101Scf01236	maker	mRNA	295342	296153	NA	-	NA	Niben101Scf01236g03010.1	maker-Niben101Scf01236-snap-gene-3.9-mRNA-1	Niben101Scf01236g03010	NBS-LRR disease resistance protein [Musa balbisiana]	GO:0043531
Niben101Scf01236	maker	mRNA	292736	293205	NA	+	NA	Niben101Scf01236g03008.1	maker-Niben101Scf01236-snap-gene-3.7-mRNA-1	Niben101Scf01236g03008	NBS-LRR disease resistance protein [Musa balbisiana]	GO:0043531
Niben101Scf01236	maker	mRNA	598693	599109	NA	+	NA	Niben101Scf01236g05008.1	augustus_masked-Niben101Scf01236-processed-gene-5.7-mRNA-1	Niben101Scf01236g05008	NBS-coding resistance gene analog [Nicotiana tabacum]	GO:0043531
Niben101Scf01438	maker	mRNA	1048708	1049586	NA	+	NA	Niben101Scf01438g09020.1	augustus_masked-Niben101Scf01438-processed-gene-9.19-mRNA-1	Niben101Scf01438g09020	Disease resistance protein (CC-NBS-LRR class) family	GO:0043531
Niben101Scf01466	maker	mRNA	199765	200193	NA	+	NA	Niben101Scf01466g01017.1	augustus_masked-Niben101Scf01466-processed-gene-1.16-mRNA-1	Niben101Scf01466g01017	NBS-LRR type disease resistance protein [Populus trichocarpa]	GO:0043531
Niben101Scf01997	maker	mRNA	220299	220900	NA	-	NA	Niben101Scf01997g01017.1	augustus_masked-Niben101Scf01997-processed-gene-1.16-mRNA-1	Niben101Scf01997g01017	disease resistance protein (CC-NBS-LRR class) family protein [Medicago truncatula]	character(0)
Niben101Scf02248	maker	mRNA	24179	29247	NA	+	NA	Niben101Scf02248g00001.1	maker-Niben101Scf02248-snap-gene-0.0-mRNA-1	Niben101Scf02248g00001	Disease resistance protein (CC-NBS-LRR class) family	GO:0043531
Niben101Scf02601	maker	mRNA	692299	695099	NA	-	NA	Niben101Scf02601g07014.1	maker-Niben101Scf02601-snap-gene-7.13-mRNA-1	Niben101Scf02601g07014	Disease resistance protein (CC-NBS-LRR class) family	character(0)
Niben101Scf02622	maker	mRNA	164645	164903	NA	+	NA	Niben101Scf02622g01002.1	maker-Niben101Scf02622-snap-gene-1.1-mRNA-1	Niben101Scf02622g01002	CC-NBS-LRR class disease resistance protein [Arabidopsis thaliana] gb|AEE28863.1| CC-NBS-LRR class disease resistance protein [Arabidopsis thaliana]	character(0)
Niben101Scf02757	maker	mRNA	332128	332792	NA	-	NA	Niben101Scf02757g03006.1	snap_masked-Niben101Scf02757-processed-gene-3.5-mRNA-1	Niben101Scf02757g03006	NBS-coding resistance gene analog [Nicotiana tabacum]	GO:0043531
Niben101Scf02849	maker	mRNA	197705	247956	NA	-	NA	Niben101Scf02849g02013.1	maker-Niben101Scf02849-snap-gene-2.12-mRNA-1	Niben101Scf02849g02013	Disease resistance protein (CC-NBS-LRR class) family	character(0)
Niben101Scf02904	maker	mRNA	446403	460116	NA	-	NA	Niben101Scf02904g04008.1	maker-Niben101Scf02904-snap-gene-4.7-mRNA-1	Niben101Scf02904g04008	TIR-NBS-LRR type disease resistance protein [Populus trichocarpa]	character(0)
Niben101Scf02920	maker	mRNA	99185	113919	NA	+	NA	Niben101Scf02920g00020.1	snap_masked-Niben101Scf02920-processed-gene-0.19-mRNA-1	Niben101Scf02920g00020	Nbs-lrr resistance protein [Theobroma cacao] gb|EOY12890.1| Nbs-lrr resistance protein [Theobroma cacao]	character(0)
Niben101Scf03048	maker	mRNA	374883	382204	NA	-	NA	Niben101Scf03048g03002.1	maker-Niben101Scf03048-snap-gene-3.1-mRNA-1	Niben101Scf03048g03002	Disease resistance protein (CC-NBS-LRR class) family	GO:0043531
Niben101Scf03069	maker	mRNA	111682	116699	NA	-	NA	Niben101Scf03069g01016.1	maker-Niben101Scf03069-snap-gene-1.15-mRNA-1	Niben101Scf03069g01016	NBS-coding resistance gene analog [Nicotiana tabacum]	GO:0043531
Niben101Scf03460	maker	mRNA	715216	716478	NA	+	NA	Niben101Scf03460g07020.1	augustus_masked-Niben101Scf03460-processed-gene-7.19-mRNA-1	Niben101Scf03460g07020	disease resistance protein (CC-NBS-LRR class) family protein [Medicago truncatula]	GO:0005515
Niben101Scf03460	maker	mRNA	711292	712117	NA	+	NA	Niben101Scf03460g07004.1	maker-Niben101Scf03460-snap-gene-7.3-mRNA-1	Niben101Scf03460g07004	disease resistance protein (CC-NBS-LRR class) family protein [Medicago truncatula]	GO:0043531
Niben101Scf03528	maker	mRNA	148929	151817	NA	+	NA	Niben101Scf03528g01008.1	maker-Niben101Scf03528-augustus-gene-1.7-mRNA-1	Niben101Scf03528g01008	Disease resistance protein (TIR-NBS-LRR class) family	GO:0005515
Niben101Scf03687	maker	mRNA	19816	20633	NA	-	NA	Niben101Scf03687g00008.1	augustus_masked-Niben101Scf03687-processed-gene-0.7-mRNA-1	Niben101Scf03687g00008	Disease resistance protein (CC-NBS-LRR class) family	GO:0043531
Niben101Scf03987	maker	mRNA	333944	340018	NA	-	NA	Niben101Scf03987g03004.1	maker-Niben101Scf03987-augustus-gene-3.3-mRNA-1	Niben101Scf03987g03004	Disease resistance protein (TIR-NBS-LRR class) family	c(GO:0043531	GO:0005515	GO:0007165)
Niben101Scf04033	maker	mRNA	282899	283345	NA	+	NA	Niben101Scf04033g02022.1	augustus_masked-Niben101Scf04033-processed-gene-2.21-mRNA-1	Niben101Scf04033g02022	NBS-LRR type resistance protein [Beta vulgaris]	character(0)
Niben101Scf04563	maker	mRNA	131988	132511	NA	+	NA	Niben101Scf04563g01013.1	maker-Niben101Scf04563-snap-gene-1.12-mRNA-1	Niben101Scf04563g01013	NBS-coding resistance gene analog [Nicotiana tabacum]	GO:0043531
Niben101Scf04815	maker	mRNA	244611	250294	NA	+	NA	Niben101Scf04815g01012.1	maker-Niben101Scf04815-augustus-gene-1.11-mRNA-1	Niben101Scf04815g01012	Disease resistance protein (TIR-NBS-LRR class) family	c(GO:0007165	GO:0005515	GO:0043531)
Niben101Scf04951	maker	mRNA	258178	258668	NA	+	NA	Niben101Scf04951g02003.1	maker-Niben101Scf04951-snap-gene-2.2-mRNA-1	Niben101Scf04951g02003	NBS-coding resistance gene analog [Nicotiana tabacum]	GO:0043531
Niben101Scf04951	maker	mRNA	341989	342318	NA	+	NA	Niben101Scf04951g03013.1	augustus_masked-Niben101Scf04951-processed-gene-3.12-mRNA-1	Niben101Scf04951g03013	NBS-LRR type resistance protein [Beta vulgaris]	character(0)
Niben101Scf04963	maker	mRNA	409576	414090	NA	+	NA	Niben101Scf04963g04004.1	maker-Niben101Scf04963-augustus-gene-4.3-mRNA-1	Niben101Scf04963g04004	Disease resistance protein (TIR-NBS-LRR class) family	c(GO:0005515	GO:0007165	GO:0043531)
Niben101Scf04973	maker	mRNA	83961	84567	NA	-	NA	Niben101Scf04973g00007.1	snap_masked-Niben101Scf04973-processed-gene-0.6-mRNA-1	Niben101Scf04973g00007	NBS-coding resistance gene analog [Nicotiana tabacum]	character(0)
Niben101Scf04998	maker	mRNA	74873	78919	NA	-	NA	Niben101Scf04998g00004.1	snap_masked-Niben101Scf04998-processed-gene-0.3-mRNA-1	Niben101Scf04998g00004	Disease resistance protein (CC-NBS-LRR class) family	GO:0043531
Niben101Scf05566	maker	mRNA	231034	236684	NA	-	NA	Niben101Scf05566g02007.1	maker-Niben101Scf05566-snap-gene-2.6-mRNA-1	Niben101Scf05566g02007	Disease resistance protein (CC-NBS-LRR class) family	GO:0043531
Niben101Scf05566	maker	mRNA	225209	225993	NA	-	NA	Niben101Scf05566g02003.1	maker-Niben101Scf05566-augustus-gene-2.2-mRNA-1	Niben101Scf05566g02003	NBS-LRR type disease resistance protein [Populus trichocarpa]	character(0)
Niben101Scf05566	maker	mRNA	205720	212647	NA	-	NA	Niben101Scf05566g02008.1	maker-Niben101Scf05566-snap-gene-2.7-mRNA-1	Niben101Scf05566g02008	Disease resistance protein (CC-NBS-LRR class) family	GO:0043531
Niben101Scf05566	maker	mRNA	237825	241101	NA	-	NA	Niben101Scf05566g02009.1	maker-Niben101Scf05566-snap-gene-2.8-mRNA-1	Niben101Scf05566g02009	Disease resistance protein (CC-NBS-LRR class) family	GO:0043531
Niben101Scf05566	maker	mRNA	203107	204619	NA	-	NA	Niben101Scf05566g02012.1	maker-Niben101Scf05566-snap-gene-2.11-mRNA-1	Niben101Scf05566g02012	NBS-LRR type disease resistance protein [Populus trichocarpa]	GO:0043531
Niben101Scf05619	maker	mRNA	47135	50745	NA	+	NA	Niben101Scf05619g00011.1	augustus_masked-Niben101Scf05619-processed-gene-0.10-mRNA-1	Niben101Scf05619g00011	NBS-LRR type disease resistance protein [Medicago truncatula]	c(GO:0043531	GO:0005515)
Niben101Scf07649	maker	mRNA	70402	70976	NA	+	NA	Niben101Scf07649g00002.1	maker-Niben101Scf07649-snap-gene-0.1-mRNA-1	Niben101Scf07649g00002	disease resistance protein (TIR-NBS-LRR class) [Medicago truncatula]	character(0)
Niben101Scf07899	maker	mRNA	40869	84278	NA	+	NA	Niben101Scf07899g00001.1	maker-Niben101Scf07899-snap-gene-0.0-mRNA-1	Niben101Scf07899g00001	Disease resistance protein (TIR-NBS-LRR class) family	GO:0005515
Niben101Scf08443	maker	mRNA	216107	232428	NA	-	NA	Niben101Scf08443g01014.1	snap_masked-Niben101Scf08443-processed-gene-1.13-mRNA-1	Niben101Scf08443g01014	NBS-coding resistance gene analog [Nicotiana tabacum]	character(0)
Niben101Scf08624	maker	mRNA	57487	62427	NA	-	NA	Niben101Scf08624g00002.1	maker-Niben101Scf08624-augustus-gene-0.1-mRNA-1	Niben101Scf08624g00002	Disease resistance protein (TIR-NBS-LRR class) family	character(0)
Niben101Scf09705	maker	mRNA	56242	58413	NA	-	NA	Niben101Scf09705g00017.1	snap_masked-Niben101Scf09705-processed-gene-0.16-mRNA-1	Niben101Scf09705g00017	Disease resistance protein (CC-NBS-LRR class) family	GO:0043531
Niben101Scf12568	maker	mRNA	1847	3516	NA	+	NA	Niben101Scf12568g00005.1	maker-Niben101Scf12568-snap-gene-0.4-mRNA-1	Niben101Scf12568g00005	Disease resistance protein (CC-NBS-LRR class) family	character(0)
Niben101Scf14194	maker	mRNA	6304	15043	NA	-	NA	Niben101Scf14194g00001.1	maker-Niben101Scf14194-snap-gene-0.0-mRNA-1	Niben101Scf14194g00001	Disease resistance protein (CC-NBS-LRR class) family	GO:0043531
Niben101Scf16254	maker	mRNA	114897	115248	NA	+	NA	Niben101Scf16254g00005.1	maker-Niben101Scf16254-snap-gene-0.4-mRNA-1	Niben101Scf16254g00005	NBS-coding resistance gene analog [Nicotiana tabacum]	GO:0043531
Niben101Scf26564	maker	mRNA	24141	26034	NA	+	NA	Niben101Scf26564g00006.1	maker-Niben101Scf26564-snap-gene-0.5-mRNA-1	Niben101Scf26564g00006	TIR-NBS-LRR type disease resistance protein [Populus trichocarpa]	GO:0005515
Niben101Scf27139	maker	mRNA	53391	110253	NA	-	NA	Niben101Scf27139g00023.1	maker-Niben101Scf27139-snap-gene-0.22-mRNA-1	Niben101Scf27139g00023	NBS-LRR type disease resistance protein [Medicago truncatula]	character(0)

## Sheet: RLPKs_gene_list
seqid	source	type	start	end	score	strand	phase	ID	Alias	Parent	Note	Ontology_term
Niben101Ctg01528	maker	mRNA	2	436	NA	-	NA	Niben101Ctg01528g00001.1	augustus_masked-Niben101Ctg01528-processed-gene-0.0-mRNA-1	Niben101Ctg01528g00001	receptor-like protein kinase 4	c(GO:0005524	GO:0006468	GO:0016772	GO:0004672)
Niben101Ctg04240	maker	mRNA	3	566	NA	-	NA	Niben101Ctg04240g00002.1	augustus_masked-Niben101Ctg04240-processed-gene-0.1-mRNA-1	Niben101Ctg04240g00002	Receptor-like protein kinase	c(GO:0004672	GO:0005524	GO:0006468	GO:0004674	GO:0016772)
Niben101Ctg08464	maker	mRNA	2	860	NA	+	NA	Niben101Ctg08464g00003.1	maker-Niben101Ctg08464-snap-gene-0.2-mRNA-1	Niben101Ctg08464g00003	Receptor-like protein kinase	c(GO:0016772	GO:0005524	GO:0006468	GO:0004672)
Niben101Ctg09156	maker	mRNA	3	686	NA	-	NA	Niben101Ctg09156g00001.1	augustus_masked-Niben101Ctg09156-processed-gene-0.0-mRNA-1	Niben101Ctg09156g00001	Receptor-like protein kinase	c(GO:0004672	GO:0005524	GO:0006468	GO:0016772	GO:0004674)
Niben101Ctg10963	maker	mRNA	498	1177	NA	+	NA	Niben101Ctg10963g00003.1	maker-Niben101Ctg10963-augustus-gene-0.2-mRNA-1	Niben101Ctg10963g00003	Receptor-like protein kinase	c(GO:0004674	GO:0016772	GO:0006468	GO:0005524	GO:0004672)
Niben101Ctg13209	maker	mRNA	4	1848	NA	+	NA	Niben101Ctg13209g00003.1	maker-Niben101Ctg13209-snap-gene-0.2-mRNA-1	Niben101Ctg13209g00003	Receptor-like protein kinase 2	c(GO:0016772	GO:0006468	GO:0005524	GO:0004672)
Niben101Ctg13833	maker	mRNA	647	1536	NA	-	NA	Niben101Ctg13833g00001.1	maker-Niben101Ctg13833-snap-gene-0.0-mRNA-1	Niben101Ctg13833g00001	Receptor-like protein kinase	character(0)
Niben101Ctg14931	maker	mRNA	2800	3021	NA	+	NA	Niben101Ctg14931g00002.1	snap_masked-Niben101Ctg14931-processed-gene-0.1-mRNA-1	Niben101Ctg14931g00002	Receptor-like protein kinase	c(GO:0004672	GO:0016772	GO:0004674	GO:0006468	GO:0005524)
Niben101Ctg15030	maker	mRNA	21	3369	NA	-	NA	Niben101Ctg15030g00002.1	maker-Niben101Ctg15030-snap-gene-0.1-mRNA-1	Niben101Ctg15030g00002	Receptor-like protein kinase	c(GO:0016567	GO:0016772	GO:0006468	GO:0005524	GO:0004842	GO:0004672)
Niben101Ctg15355	maker	mRNA	2689	3945	NA	-	NA	Niben101Ctg15355g00001.1	augustus_masked-Niben101Ctg15355-processed-gene-0.0-mRNA-1	Niben101Ctg15355g00001	Receptor-like protein kinase 5	c(GO:0016772	GO:0005524	GO:0006468	GO:0005515	GO:0004672)
Niben101Ctg15729	maker	mRNA	3849	4237	NA	+	NA	Niben101Ctg15729g00003.1	snap_masked-Niben101Ctg15729-processed-gene-0.2-mRNA-1	Niben101Ctg15729g00003	Receptor-like protein kinase	c(GO:0004672	GO:0016772	GO:0004674	GO:0005524	GO:0006468)
Niben101Ctg15729	maker	mRNA	3522	3785	NA	+	NA	Niben101Ctg15729g00005.1	augustus_masked-Niben101Ctg15729-processed-gene-0.4-mRNA-1	Niben101Ctg15729g00005	Receptor-like protein kinase	c(GO:0004672	GO:0006468	GO:0005524	GO:0016772)
Niben101Scf00012	maker	mRNA	117541	121496	NA	+	NA	Niben101Scf00012g00010.1	maker-Niben101Scf00012-snap-gene-0.9-mRNA-1	Niben101Scf00012g00010	Receptor-like protein kinase	c(GO:0004672	GO:0005524	GO:0006468	GO:0016772)
Niben101Scf00012	maker	mRNA	140334	143827	NA	-	NA	Niben101Scf00012g00012.1	maker-Niben101Scf00012-snap-gene-0.11-mRNA-1	Niben101Scf00012g00012	Receptor-like protein kinase	c(GO:0004672	GO:0006468	GO:0005524	GO:0004674	GO:0016772)
Niben101Scf00015	maker	mRNA	49286	54000	NA	+	NA	Niben101Scf00015g00001.1	maker-Niben101Scf00015-snap-gene-0.0-mRNA-1	Niben101Scf00015g00001	Receptor-like protein kinase	c(GO:0004672	GO:0016772	GO:0006468	GO:0004713	GO:0005524)
Niben101Scf00016	maker	mRNA	3691	8289	NA	+	NA	Niben101Scf00016g00006.1	maker-Niben101Scf00016-snap-gene-0.5-mRNA-1	Niben101Scf00016g00006	Receptor-like protein kinase 5	c(GO:0004674	GO:0016772	GO:0006468	GO:0005524	GO:0005515	GO:0004672)
Niben101Scf00017	maker	mRNA	44992	50483	NA	-	NA	Niben101Scf00017g00026.1	maker-Niben101Scf00017-augustus-gene-0.25-mRNA-1	Niben101Scf00017g00026	Receptor-like protein kinase	c(GO:0016772	GO:0004674	GO:0005524	GO:0006950	GO:0006468	GO:0004672)
Niben101Scf00017	maker	mRNA	113729	117791	NA	-	NA	Niben101Scf00017g01009.1	maker-Niben101Scf00017-snap-gene-1.8-mRNA-1	Niben101Scf00017g01009	receptor-like kinase 902	c(GO:0005524	GO:0006468	GO:0005515	GO:0016772	GO:0004672)
Niben101Scf00033	maker	mRNA	12095	16537	NA	-	NA	Niben101Scf00033g00007.1	snap_masked-Niben101Scf00033-processed-gene-0.6-mRNA-1	Niben101Scf00033g00007	Receptor-like protein kinase 2	c(GO:0004672	GO:0005524	GO:0006468	GO:0016772)
Niben101Scf00037	maker	mRNA	200568	203502	NA	-	NA	Niben101Scf00037g02018.1	maker-Niben101Scf00037-augustus-gene-2.17-mRNA-1	Niben101Scf00037g02018	Receptor-like protein kinase 2	c(GO:0016772	GO:0005524	GO:0006468	GO:0004672)
Niben101Scf00055	maker	mRNA	386821	391214	NA	-	NA	Niben101Scf00055g04003.1	maker-Niben101Scf00055-snap-gene-4.2-mRNA-1	Niben101Scf00055g04003	Receptor-like protein kinase	c(GO:0016772	GO:0005524	GO:0006468	GO:0005515	GO:0004672)
Niben101Scf00062	maker	mRNA	43704	68604	NA	+	NA	Niben101Scf00062g00005.1	snap_masked-Niben101Scf00062-processed-gene-0.4-mRNA-1	Niben101Scf00062g00005	Receptor-like protein kinase	c(GO:0004672	GO:0006468	GO:0005524	GO:0016772)
Niben101Scf00063	maker	mRNA	516491	519040	NA	-	NA	Niben101Scf00063g05010.1	augustus_masked-Niben101Scf00063-processed-gene-5.9-mRNA-1	Niben101Scf00063g05010	Receptor-like protein kinase	c(GO:0004674	GO:0016772	GO:0006468	GO:0005524	GO:0004672)
Niben101Scf00069	maker	mRNA	160201	162325	NA	+	NA	Niben101Scf00069g01007.1	snap_masked-Niben101Scf00069-processed-gene-1.6-mRNA-1	Niben101Scf00069g01007	Receptor-like protein kinase 2	character(0)
Niben101Scf00069	maker	mRNA	1193131	1201086	NA	+	NA	Niben101Scf00069g12007.1	maker-Niben101Scf00069-snap-gene-12.6-mRNA-1	Niben101Scf00069g12007	Receptor-like protein kinase	c(GO:0006468	GO:0005524	GO:0016772	GO:0004672)
Niben101Scf00069	maker	mRNA	1609526	1612564	NA	-	NA	Niben101Scf00069g15010.1	maker-Niben101Scf00069-snap-gene-15.9-mRNA-1	Niben101Scf00069g15010	Receptor-like protein kinase	c(GO:0004672	GO:0016772	GO:0004674	GO:0006468	GO:0005524)
Niben101Scf00073	maker	mRNA	378910	380136	NA	+	NA	Niben101Scf00073g03013.1	augustus_masked-Niben101Scf00073-processed-gene-3.12-mRNA-1	Niben101Scf00073g03013	Receptor-like protein kinase	c(GO:0016772	GO:0005524)
Niben101Scf00073	maker	mRNA	380198	380893	NA	+	NA	Niben101Scf00073g03014.1	augustus_masked-Niben101Scf00073-processed-gene-3.13-mRNA-1	Niben101Scf00073g03014	Receptor-like protein kinase	c(GO:0016772	GO:0006468	GO:0005524	GO:0004672)
Niben101Scf00074	maker	mRNA	167679	168755	NA	+	NA	Niben101Scf00074g02023.1	maker-Niben101Scf00074-snap-gene-2.22-mRNA-1	Niben101Scf00074g02023	Receptor-like protein kinase	c(GO:0004674	GO:0016772	GO:0005524	GO:0006468	GO:0004672)
Niben101Scf00082	maker	mRNA	17306	21683	NA	-	NA	Niben101Scf00082g00008.1	maker-Niben101Scf00082-snap-gene-0.7-mRNA-1	Niben101Scf00082g00008	Receptor-like protein kinase	c(GO:0006468	GO:0005524	GO:0016772	GO:0004672)
Niben101Scf00082	maker	mRNA	859175	862418	NA	+	NA	Niben101Scf00082g08019.1	maker-Niben101Scf00082-augustus-gene-8.18-mRNA-1	Niben101Scf00082g08019	Receptor-like protein kinase	c(GO:0006468	GO:0005524	GO:0016772	GO:0004672)
Niben101Scf00087	maker	mRNA	210968	214607	NA	+	NA	Niben101Scf00087g02009.1	maker-Niben101Scf00087-snap-gene-2.8-mRNA-1	Niben101Scf00087g02009	Receptor-like protein kinase	c(GO:0004672	GO:0006468	GO:0005524	GO:0004674	GO:0016772)
Niben101Scf00091	maker	mRNA	59094	67655	NA	+	NA	Niben101Scf00091g00002.1	snap_masked-Niben101Scf00091-processed-gene-0.1-mRNA-1	Niben101Scf00091g00002	Receptor-like protein kinase	c(GO:0004672	GO:0016772	GO:0005515	GO:0006468	GO:0005524)
Niben101Scf00091	maker	mRNA	156926	162671	NA	+	NA	Niben101Scf00091g01025.1	maker-Niben101Scf00091-snap-gene-1.24-mRNA-1	Niben101Scf00091g01025	Receptor-like protein kinase	c(GO:0004672	GO:0005524	GO:0006468	GO:0004674	GO:0016772)
Niben101Scf00100	maker	mRNA	4756	6288	NA	-	NA	Niben101Scf00100g00011.1	snap_masked-Niben101Scf00100-processed-gene-0.10-mRNA-1	Niben101Scf00100g00011	receptor-like protein kinase 4	c(GO:0004672	GO:0016772	GO:0006468	GO:0005524)
Niben101Scf00109	maker	mRNA	399506	399919	NA	-	NA	Niben101Scf00109g04007.1	augustus_masked-Niben101Scf00109-processed-gene-4.6-mRNA-1	Niben101Scf00109g04007	Receptor-like protein kinase	c(GO:0004672	GO:0016772	GO:0004674	GO:0006468	GO:0005524)
Niben101Scf00109	maker	mRNA	399944	401193	NA	-	NA	Niben101Scf00109g04006.1	maker-Niben101Scf00109-augustus-gene-4.5-mRNA-1	Niben101Scf00109g04006	Receptor-like protein kinase	c(GO:0016772	GO:0006468	GO:0005524	GO:0004672)
Niben101Scf00109	maker	mRNA	683998	689894	NA	+	NA	Niben101Scf00109g07023.1	maker-Niben101Scf00109-augustus-gene-7.22-mRNA-1	Niben101Scf00109g07023	Receptor-like protein kinase	c(GO:0016772	GO:0006468	GO:0005524	GO:0005515	GO:0004672)
Niben101Scf00109	maker	mRNA	723814	726624	NA	-	NA	Niben101Scf00109g07013.1	maker-Niben101Scf00109-snap-gene-7.12-mRNA-1	Niben101Scf00109g07013	Receptor-like protein kinase 5	c(GO:0004672	GO:0005524	GO:0006468	GO:0016772)
Niben101Scf00114	maker	mRNA	29766	35471	NA	-	NA	Niben101Scf00114g00011.1	maker-Niben101Scf00114-snap-gene-0.10-mRNA-1	Niben101Scf00114g00011	receptor-like kinase 1	c(GO:0004672	GO:0005515	GO:0005524	GO:0006468	GO:0016772)
Niben101Scf00120	maker	mRNA	243102	255080	NA	+	NA	Niben101Scf00120g02006.1	maker-Niben101Scf00120-snap-gene-2.5-mRNA-1	Niben101Scf00120g02006	Receptor-like protein kinase	c(GO:0004672	GO:0016772	GO:0004674	GO:0006468	GO:0005524)
Niben101Scf00127	maker	mRNA	34141	37289	NA	-	NA	Niben101Scf00127g00011.1	maker-Niben101Scf00127-snap-gene-0.10-mRNA-1	Niben101Scf00127g00011	Receptor-like protein kinase	c(GO:0004672	GO:0004674	GO:0016772	GO:0006468	GO:0005524)
Niben101Scf00128	maker	mRNA	219674	221482	NA	+	NA	Niben101Scf00128g02010.1	augustus_masked-Niben101Scf00128-processed-gene-2.9-mRNA-1	Niben101Scf00128g02010	Receptor-like protein kinase 2	c(GO:0016772	GO:0005515	GO:0006468	GO:0005524	GO:0004672)
Niben101Scf00128	maker	mRNA	367157	381254	NA	-	NA	Niben101Scf00128g03019.1	snap_masked-Niben101Scf00128-processed-gene-3.18-mRNA-1	Niben101Scf00128g03019	receptor-like protein kinase 2	character(0)
Niben101Scf00129	maker	mRNA	212391	216652	NA	-	NA	Niben101Scf00129g01001.1	maker-Niben101Scf00129-snap-gene-1.0-mRNA-1	Niben101Scf00129g01001	Receptor-like protein kinase	c(GO:0005524	GO:0006468	GO:0016772	GO:0004674	GO:0004672)
Niben101Scf00133	maker	mRNA	633449	639012	NA	+	NA	Niben101Scf00133g06001.1	maker-Niben101Scf00133-snap-gene-6.0-mRNA-1	Niben101Scf00133g06001	Receptor-like protein kinase 5	c(GO:0004672	GO:0016772	GO:0005524	GO:0006468)
Niben101Scf00149	maker	mRNA	1039140	1052317	NA	-	NA	Niben101Scf00149g10003.1	maker-Niben101Scf00149-snap-gene-10.2-mRNA-1	Niben101Scf00149g10003	Receptor-like protein kinase	c(GO:0005509	GO:0016772	GO:0005524	GO:0006468	GO:0005515	GO:0004672	GO:0030247)
Niben101Scf00157	maker	mRNA	200469	209790	NA	+	NA	Niben101Scf00157g02014.1	snap_masked-Niben101Scf00157-processed-gene-2.13-mRNA-1	Niben101Scf00157g02014	Receptor-like protein kinase 2	c(GO:0005524	GO:0006468	GO:0016772	GO:0004674	GO:0004672)
Niben101Scf00160	maker	mRNA	496598	510929	NA	+	NA	Niben101Scf00160g06029.1	maker-Niben101Scf00160-snap-gene-6.28-mRNA-1	Niben101Scf00160g06029	Receptor-like protein kinase	c(GO:0004672	GO:0016772	GO:0004674	GO:0006468	GO:0005524)
Niben101Scf00160	maker	mRNA	597935	602166	NA	+	NA	Niben101Scf00160g06027.1	maker-Niben101Scf00160-snap-gene-6.26-mRNA-1	Niben101Scf00160g06027	Receptor-like protein kinase 2	c(GO:0004672	GO:0005515	GO:0005524	GO:0006468	GO:0016772	GO:0004674)
Niben101Scf00160	maker	mRNA	631632	635476	NA	-	NA	Niben101Scf00160g06034.1	maker-Niben101Scf00160-snap-gene-6.33-mRNA-1	Niben101Scf00160g06034	Receptor-like protein kinase	c(GO:0006468	GO:0005524	GO:0004674	GO:0016772	GO:0004672)
Niben101Scf00168	maker	mRNA	1076827	1090502	NA	+	NA	Niben101Scf00168g10016.1	maker-Niben101Scf00168-augustus-gene-10.15-mRNA-1	Niben101Scf00168g10016	Receptor-like protein kinase HSL1	c(GO:0016772	GO:0006468	GO:0004672)
Niben101Scf00173	maker	mRNA	761784	775949	NA	+	NA	Niben101Scf00173g07012.1	maker-Niben101Scf00173-snap-gene-7.11-mRNA-1	Niben101Scf00173g07012	Receptor-like protein kinase	c(GO:0004672	GO:0016772	GO:0005515	GO:0005524	GO:0006468)
Niben101Scf00177	maker	mRNA	940472	943757	NA	+	NA	Niben101Scf00177g09008.1	maker-Niben101Scf00177-snap-gene-9.7-mRNA-1	Niben101Scf00177g09008	Receptor-like protein kinase	c(GO:0004672	GO:0006468	GO:0005524	GO:0016772)
Niben101Scf00177	maker	mRNA	912235	918862	NA	+	NA	Niben101Scf00177g09018.1	maker-Niben101Scf00177-augustus-gene-9.17-mRNA-1	Niben101Scf00177g09018	Receptor-like protein kinase	c(GO:0004674	GO:0016772	GO:0005524	GO:0006468	GO:0004672)
Niben101Scf00180	maker	mRNA	419911	429488	NA	-	NA	Niben101Scf00180g04010.1	maker-Niben101Scf00180-augustus-gene-4.9-mRNA-1	Niben101Scf00180g04010	Receptor-like protein kinase	c(GO:0004672	GO:0005515	GO:0006468	GO:0005524	GO:0016772)
Niben101Scf00182	maker	mRNA	600574	605397	NA	+	NA	Niben101Scf00182g06001.1	maker-Niben101Scf00182-snap-gene-6.0-mRNA-1	Niben101Scf00182g06001	Receptor-like protein kinase 2	c(GO:0006468	GO:0005524	GO:0016772	GO:0004672)
Niben101Scf00199	maker	mRNA	663593	667866	NA	+	NA	Niben101Scf00199g05025.1	maker-Niben101Scf00199-augustus-gene-5.24-mRNA-1	Niben101Scf00199g05025	Receptor-like protein kinase	c(GO:0016772	GO:0006468	GO:0005524	GO:0004672)
Niben101Scf00213	maker	mRNA	121677	124052	NA	-	NA	Niben101Scf00213g01002.1	augustus_masked-Niben101Scf00213-processed-gene-1.1-mRNA-1	Niben101Scf00213g01002	receptor-like protein kinase 1	c(GO:0016772	GO:0004674	GO:0005515	GO:0005524	GO:0006468	GO:0004672	GO:0048544)
Niben101Scf00229	maker	mRNA	731280	735056	NA	-	NA	Niben101Scf00229g07003.1	maker-Niben101Scf00229-snap-gene-7.2-mRNA-1	Niben101Scf00229g07003	Receptor-like protein kinase 2	c(GO:0004672	GO:0005524	GO:0006468	GO:0004674	GO:0016772)
Niben101Scf00231	maker	mRNA	645137	650891	NA	-	NA	Niben101Scf00231g06004.1	maker-Niben101Scf00231-snap-gene-6.3-mRNA-1	Niben101Scf00231g06004	Receptor-like protein kinase 2	c(GO:0005515	GO:0006468	GO:0005524	GO:0016772	GO:0004674	GO:0004672)
Niben101Scf00234	maker	mRNA	139998	148215	NA	+	NA	Niben101Scf00234g01002.1	maker-Niben101Scf00234-augustus-gene-1.1-mRNA-1	Niben101Scf00234g01002	Receptor-like protein kinase	c(GO:0006468	GO:0005524	GO:0016772	GO:0004672)
Niben101Scf00239	maker	mRNA	1035990	1043539	NA	+	NA	Niben101Scf00239g10012.1	snap_masked-Niben101Scf00239-processed-gene-10.11-mRNA-1	Niben101Scf00239g10012	Receptor-like protein kinase 2	c(GO:0016772	GO:0004674	GO:0005515	GO:0006468	GO:0005524	GO:0004672)
Niben101Scf00244	maker	mRNA	291199	313596	NA	+	NA	Niben101Scf00244g03004.1	maker-Niben101Scf00244-augustus-gene-3.3-mRNA-1	Niben101Scf00244g03004	Receptor-like protein kinase	c(GO:0004672	GO:0004674	GO:0016772	GO:0006468	GO:0005524)
Niben101Scf00245	maker	mRNA	78457	82676	NA	-	NA	Niben101Scf00245g00006.1	maker-Niben101Scf00245-snap-gene-0.5-mRNA-1	Niben101Scf00245g00006	Receptor-like protein kinase 2	c(GO:0005524	GO:0006468	GO:0005515	GO:0016772	GO:0004672)
Niben101Scf00247	maker	mRNA	130496	134257	NA	+	NA	Niben101Scf00247g01001.1	maker-Niben101Scf00247-snap-gene-1.0-mRNA-1	Niben101Scf00247g01001	Receptor-like protein kinase	c(GO:0006468	GO:0005524	GO:0004674	GO:0016772	GO:0004672)
Niben101Scf00270	maker	mRNA	314607	328446	NA	+	NA	Niben101Scf00270g03014.1	augustus_masked-Niben101Scf00270-processed-gene-3.13-mRNA-1	Niben101Scf00270g03014	Receptor-like protein kinase	c(GO:0006468	GO:0004713	GO:0005524	GO:0016772	GO:0004672)
Niben101Scf00293	maker	mRNA	397152	401205	NA	+	NA	Niben101Scf00293g04004.1	maker-Niben101Scf00293-snap-gene-4.3-mRNA-1	Niben101Scf00293g04004	Receptor-like protein kinase 2	c(GO:0004672	GO:0016772	GO:0004674	GO:0006950	GO:0006468	GO:0005524)
Niben101Scf00298	maker	mRNA	233486	236528	NA	+	NA	Niben101Scf00298g02003.1	maker-Niben101Scf00298-snap-gene-2.2-mRNA-1	Niben101Scf00298g02003	receptor-like kinase 1	c(GO:0004672	GO:0016772	GO:0005524	GO:0006468	GO:0005515)
Niben101Scf00307	maker	mRNA	107006	109772	NA	+	NA	Niben101Scf00307g01019.1	maker-Niben101Scf00307-augustus-gene-1.18-mRNA-1	Niben101Scf00307g01019	Receptor-like protein kinase 5	c(GO:0004672	GO:0016772	GO:0004674	GO:0006468	GO:0005524)
Niben101Scf00307	maker	mRNA	60433	73350	NA	+	NA	Niben101Scf00307g01038.1	maker-Niben101Scf00307-snap-gene-1.37-mRNA-1	Niben101Scf00307g01038	Receptor-like protein kinase	c(GO:0005524	GO:0006468	GO:0004674	GO:0016772	GO:0004672)
Niben101Scf00307	maker	mRNA	87116	91232	NA	+	NA	Niben101Scf00307g01030.1	augustus_masked-Niben101Scf00307-processed-gene-1.29-mRNA-1	Niben101Scf00307g01030	Receptor-like protein kinase	c(GO:0016772	GO:0004674	GO:0006468	GO:0005524	GO:0004672)
Niben101Scf00307	maker	mRNA	82766	86088	NA	+	NA	Niben101Scf00307g01028.1	augustus_masked-Niben101Scf00307-processed-gene-1.27-mRNA-1	Niben101Scf00307g01028	receptor-like protein kinase [Capsicum annuum]	character(0)
Niben101Scf00307	maker	mRNA	77837	79409	NA	+	NA	Niben101Scf00307g01015.1	maker-Niben101Scf00307-augustus-gene-1.14-mRNA-1	Niben101Scf00307g01015	Receptor-like protein kinase	c(GO:0004672	GO:0005524	GO:0006468	GO:0004674	GO:0016772)
Niben101Scf00307	maker	mRNA	129032	150745	NA	-	NA	Niben101Scf00307g01009.1	snap_masked-Niben101Scf00307-processed-gene-1.8-mRNA-1	Niben101Scf00307g01009	Receptor-like protein kinase	c(GO:0004672	GO:0005524	GO:0006468	GO:0016772	GO:0004674)
Niben101Scf00318	maker	mRNA	373853	376337	NA	-	NA	Niben101Scf00318g03014.1	maker-Niben101Scf00318-snap-gene-3.13-mRNA-1	Niben101Scf00318g03014	Receptor-like protein kinase	c(GO:0004674	GO:0016772	GO:0005524	GO:0006468	GO:0004672)
Niben101Scf00327	maker	mRNA	133968	141872	NA	+	NA	Niben101Scf00327g01035.1	maker-Niben101Scf00327-snap-gene-1.34-mRNA-1	Niben101Scf00327g01035	Receptor-like protein kinase	c(GO:0004672	GO:0006468	GO:0005524	GO:0004674	GO:0016772)
Niben101Scf00327	maker	mRNA	124864	127845	NA	-	NA	Niben101Scf00327g01037.1	maker-Niben101Scf00327-snap-gene-1.36-mRNA-1	Niben101Scf00327g01037	Receptor-like protein kinase	c(GO:0004672	GO:0004674	GO:0016772	GO:0005524	GO:0006468)
Niben101Scf00338	maker	mRNA	902444	905636	NA	-	NA	Niben101Scf00338g09006.1	maker-Niben101Scf00338-snap-gene-9.5-mRNA-1	Niben101Scf00338g09006	receptor-like kinase 1	c(GO:0016772	GO:0005515	GO:0006468	GO:0005524	GO:0004672)
Niben101Scf00355	maker	mRNA	481542	486858	NA	+	NA	Niben101Scf00355g04013.1	maker-Niben101Scf00355-snap-gene-4.12-mRNA-1	Niben101Scf00355g04013	Receptor-like protein kinase	c(GO:0004672	GO:0006468	GO:0005524	GO:0005515	GO:0016772	GO:0004674)
Niben101Scf00360	maker	mRNA	400316	414541	NA	+	NA	Niben101Scf00360g04002.1	maker-Niben101Scf00360-augustus-gene-4.1-mRNA-1	Niben101Scf00360g04002	Receptor-like protein kinase	c(GO:0006950	GO:0005524	GO:0006468	GO:0004674	GO:0016772	GO:0004672)
Niben101Scf00393	maker	mRNA	365167	369445	NA	-	NA	Niben101Scf00393g03008.1	maker-Niben101Scf00393-snap-gene-3.7-mRNA-1	Niben101Scf00393g03008	Receptor-like protein kinase 5	c(GO:0016772	GO:0005524	GO:0006468	GO:0005515	GO:0004672)
Niben101Scf00395	maker	mRNA	281974	285232	NA	-	NA	Niben101Scf00395g02018.1	maker-Niben101Scf00395-snap-gene-2.17-mRNA-1	Niben101Scf00395g02018	Receptor-like protein kinase	c(GO:0005524	GO:0006468	GO:0005515	GO:0016772	GO:0004672)
Niben101Scf00402	maker	mRNA	232759	239522	NA	+	NA	Niben101Scf00402g02004.1	maker-Niben101Scf00402-snap-gene-2.3-mRNA-1	Niben101Scf00402g02004	Receptor-like protein kinase	c(GO:0004672	GO:0006468	GO:0005524	GO:0016772	GO:0004674)
Niben101Scf00415	maker	mRNA	12162	16380	NA	+	NA	Niben101Scf00415g00002.1	maker-Niben101Scf00415-snap-gene-0.1-mRNA-1	Niben101Scf00415g00002	Receptor-like protein kinase	c(GO:0004672	GO:0016772	GO:0004674	GO:0005524	GO:0006468)
Niben101Scf00428	maker	mRNA	936432	941078	NA	+	NA	Niben101Scf00428g09008.1	augustus_masked-Niben101Scf00428-processed-gene-9.7-mRNA-1	Niben101Scf00428g09008	Receptor-like protein kinase	c(GO:0016772	GO:0004674	GO:0005524	GO:0006468	GO:0004672)
Niben101Scf00430	maker	mRNA	175011	178632	NA	-	NA	Niben101Scf00430g01026.1	snap_masked-Niben101Scf00430-processed-gene-1.25-mRNA-1	Niben101Scf00430g01026	Receptor-like protein kinase	c(GO:0006468	GO:0005524	GO:0004674	GO:0016772	GO:0004672)
Niben101Scf00439	maker	mRNA	1152211	1156283	NA	-	NA	Niben101Scf00439g10056.1	maker-Niben101Scf00439-snap-gene-10.55-mRNA-1	Niben101Scf00439g10056	Receptor-like protein kinase	c(GO:0004672	GO:0016772	GO:0005515	GO:0006468	GO:0005524)
Niben101Scf00454	maker	mRNA	88565	93758	NA	+	NA	Niben101Scf00454g01009.1	maker-Niben101Scf00454-snap-gene-1.8-mRNA-1	Niben101Scf00454g01009	Receptor-like protein kinase	c(GO:0016772	GO:0016567	GO:0004674	GO:0005524	GO:0006468	GO:0004842	GO:0004672)
Niben101Scf00461	maker	mRNA	312743	322167	NA	-	NA	Niben101Scf00461g03003.1	snap_masked-Niben101Scf00461-processed-gene-3.2-mRNA-1	Niben101Scf00461g03003	Receptor-like protein kinase 2	c(GO:0004672	GO:0006468	GO:0005524	GO:0016772)
Niben101Scf00465	maker	mRNA	192722	199457	NA	-	NA	Niben101Scf00465g02003.1	maker-Niben101Scf00465-augustus-gene-2.2-mRNA-1	Niben101Scf00465g02003	Receptor-like protein kinase	c(GO:0004672	GO:0006468	GO:0005524	GO:0016772	GO:0004674)
Niben101Scf00478	maker	mRNA	30902	39804	NA	-	NA	Niben101Scf00478g00005.1	maker-Niben101Scf00478-snap-gene-0.4-mRNA-1	Niben101Scf00478g00005	Receptor-like protein kinase	c(GO:0006468	GO:0006950	GO:0005524	GO:0016772	GO:0004674	GO:0004672)
Niben101Scf00482	maker	mRNA	687431	691163	NA	-	NA	Niben101Scf00482g07009.1	maker-Niben101Scf00482-snap-gene-7.8-mRNA-1	Niben101Scf00482g07009	Receptor-like protein kinase	c(GO:0004674	GO:0016772	GO:0006468	GO:0005524	GO:0004672)
Niben101Scf00497	maker	mRNA	959039	962215	NA	-	NA	Niben101Scf00497g09006.1	maker-Niben101Scf00497-snap-gene-9.5-mRNA-1	Niben101Scf00497g09006	Receptor-like protein kinase 2	c(GO:0004672	GO:0016772	GO:0006468	GO:0005524)
Niben101Scf00528	maker	mRNA	278968	279573	NA	+	NA	Niben101Scf00528g01004.1	maker-Niben101Scf00528-snap-gene-1.3-mRNA-1	Niben101Scf00528g01004	receptor-like protein kinase 1	c(GO:0004672	GO:0016772	GO:0004674	GO:0006468	GO:0005524	GO:0004713)
Niben101Scf00528	maker	mRNA	278431	278955	NA	+	NA	Niben101Scf00528g01005.1	maker-Niben101Scf00528-snap-gene-1.4-mRNA-1	Niben101Scf00528g01005	Receptor-like protein kinase	c(GO:0004672	GO:0006468	GO:0016772)
Niben101Scf00530	maker	mRNA	1168077	1172647	NA	+	NA	Niben101Scf00530g11017.1	snap_masked-Niben101Scf00530-processed-gene-11.16-mRNA-1	Niben101Scf00530g11017	Receptor-like protein kinase	character(0)
Niben101Scf00530	maker	mRNA	1137409	1142320	NA	-	NA	Niben101Scf00530g11014.1	maker-Niben101Scf00530-snap-gene-11.13-mRNA-1	Niben101Scf00530g11014	Receptor-like protein kinase	c(GO:0004672	GO:0004674	GO:0016772	GO:0006468	GO:0005524)
Niben101Scf00530	maker	mRNA	1143477	1146128	NA	-	NA	Niben101Scf00530g11020.1	snap_masked-Niben101Scf00530-processed-gene-11.19-mRNA-1	Niben101Scf00530g11020	Receptor-like protein kinase	c(GO:0004674	GO:0016772	GO:0006468	GO:0005524	GO:0004672	GO:0030247)
Niben101Scf00536	maker	mRNA	36080	41855	NA	+	NA	Niben101Scf00536g00002.1	maker-Niben101Scf00536-snap-gene-0.1-mRNA-1	Niben101Scf00536g00002	Receptor-like protein kinase	c(GO:0004672	GO:0016772	GO:0004674	GO:0005524	GO:0006468)
Niben101Scf00541	maker	mRNA	509365	513356	NA	+	NA	Niben101Scf00541g05003.1	maker-Niben101Scf00541-snap-gene-5.2-mRNA-1	Niben101Scf00541g05003	Receptor-like protein kinase 2	c(GO:0016772	GO:0004674	GO:0005515	GO:0006468	GO:0005524	GO:0004672)
Niben101Scf00543	maker	mRNA	314957	316809	NA	-	NA	Niben101Scf00543g03009.1	snap_masked-Niben101Scf00543-processed-gene-3.8-mRNA-1	Niben101Scf00543g03009	Receptor-like protein kinase 5	c(GO:0016772	GO:0006468	GO:0005524	GO:0005515	GO:0004672)
Niben101Scf00561	maker	mRNA	81902	86777	NA	+	NA	Niben101Scf00561g00010.1	snap_masked-Niben101Scf00561-processed-gene-0.9-mRNA-1	Niben101Scf00561g00010	Receptor-like protein kinase 2	c(GO:0016772	GO:0005524	GO:0006468	GO:0004672)
Niben101Scf00576	maker	mRNA	314166	318554	NA	+	NA	Niben101Scf00576g02010.1	maker-Niben101Scf00576-augustus-gene-2.9-mRNA-1	Niben101Scf00576g02010	Receptor-like protein kinase	c(GO:0016772	GO:0004674	GO:0005524	GO:0006468	GO:0004672)
Niben101Scf00579	maker	mRNA	135088	138167	NA	+	NA	Niben101Scf00579g01004.1	augustus_masked-Niben101Scf00579-processed-gene-1.3-mRNA-1	Niben101Scf00579g01004	Receptor-like protein kinase	c(GO:0004672	GO:0006468	GO:0005524	GO:0004674	GO:0016772)
Niben101Scf00595	maker	mRNA	343679	355286	NA	-	NA	Niben101Scf00595g03002.1	maker-Niben101Scf00595-snap-gene-3.1-mRNA-1	Niben101Scf00595g03002	Receptor-like protein kinase	c(GO:0006468	GO:0005524	GO:0004842	GO:0016567	GO:0016772	GO:0004672)
Niben101Scf00611	maker	mRNA	955529	963336	NA	-	NA	Niben101Scf00611g09004.1	maker-Niben101Scf00611-snap-gene-9.3-mRNA-1	Niben101Scf00611g09004	Receptor-like protein kinase	c(GO:0004842	GO:0005524	GO:0006468	GO:0004672	GO:0016567	GO:0016772	GO:0004674	GO:0006950)
Niben101Scf00621	maker	mRNA	87450	98966	NA	-	NA	Niben101Scf00621g01009.1	maker-Niben101Scf00621-snap-gene-1.8-mRNA-1	Niben101Scf00621g01009	Receptor-like protein kinase	c(GO:0004674	GO:0016772	GO:0005524	GO:0006468	GO:0004672)
Niben101Scf00635	maker	mRNA	453196	456972	NA	+	NA	Niben101Scf00635g04002.1	maker-Niben101Scf00635-snap-gene-4.1-mRNA-1	Niben101Scf00635g04002	Receptor-like protein kinase	c(GO:0004672	GO:0006468	GO:0005524	GO:0016772	GO:0004674)
Niben101Scf00638	maker	mRNA	183268	185583	NA	-	NA	Niben101Scf00638g01024.1	augustus_masked-Niben101Scf00638-processed-gene-1.23-mRNA-1	Niben101Scf00638g01024	Receptor-like protein kinase	c(GO:0004672	GO:0016772	GO:0004674	GO:0006468	GO:0005524)
Niben101Scf00650	maker	mRNA	226183	227270	NA	+	NA	Niben101Scf00650g02005.1	snap_masked-Niben101Scf00650-processed-gene-2.4-mRNA-1	Niben101Scf00650g02005	Receptor-like protein kinase	c(GO:0004672	GO:0016772	GO:0004674	GO:0005524	GO:0006468)
Niben101Scf00675	maker	mRNA	444580	448392	NA	-	NA	Niben101Scf00675g04004.1	maker-Niben101Scf00675-snap-gene-4.3-mRNA-1	Niben101Scf00675g04004	Receptor-like protein kinase 2	c(GO:0006468	GO:0005524	GO:0005515	GO:0004674	GO:0016772	GO:0004672)
Niben101Scf00683	maker	mRNA	264139	265036	NA	+	NA	Niben101Scf00683g02005.1	maker-Niben101Scf00683-snap-gene-2.4-mRNA-1	Niben101Scf00683g02005	Receptor-like protein kinase	c(GO:0005524	GO:0006468	GO:0016772	GO:0004672)
Niben101Scf00683	maker	mRNA	263052	264125	NA	+	NA	Niben101Scf00683g02006.1	maker-Niben101Scf00683-snap-gene-2.5-mRNA-1	Niben101Scf00683g02006	receptor-like kinase 902	c(GO:0016772	GO:0005515)
Niben101Scf00687	maker	mRNA	834396	837032	NA	-	NA	Niben101Scf00687g08007.1	augustus_masked-Niben101Scf00687-processed-gene-8.6-mRNA-1	Niben101Scf00687g08007	Receptor-like protein kinase	c(GO:0004672	GO:0006468	GO:0005524	GO:0004674	GO:0016772)
Niben101Scf00700	maker	mRNA	668335	673932	NA	-	NA	Niben101Scf00700g06021.1	maker-Niben101Scf00700-snap-gene-6.20-mRNA-1	Niben101Scf00700g06021	Receptor-like protein kinase	c(GO:0004672	GO:0030247	GO:0016772	GO:0006468	GO:0004713	GO:0005524)
Niben101Scf00702	maker	mRNA	115432	116073	NA	-	NA	Niben101Scf00702g00045.1	augustus_masked-Niben101Scf00702-processed-gene-0.44-mRNA-1	Niben101Scf00702g00045	Receptor-like protein kinase	c(GO:0005524	GO:0006468	GO:0004674	GO:0016772	GO:0004672)
Niben101Scf00712	maker	mRNA	1315311	1319763	NA	+	NA	Niben101Scf00712g13013.1	maker-Niben101Scf00712-snap-gene-13.12-mRNA-1	Niben101Scf00712g13013	Receptor-like protein kinase	c(GO:0004672	GO:0016772	GO:0004674	GO:0006468	GO:0005524)
Niben101Scf00712	maker	mRNA	1362477	1368308	NA	+	NA	Niben101Scf00712g13012.1	maker-Niben101Scf00712-augustus-gene-13.11-mRNA-1	Niben101Scf00712g13012	Receptor-like protein kinase	c(GO:0004674	GO:0016772	GO:0006468	GO:0005524	GO:0004672)
Niben101Scf00714	maker	mRNA	594608	595127	NA	+	NA	Niben101Scf00714g06003.1	maker-Niben101Scf00714-snap-gene-6.2-mRNA-1	Niben101Scf00714g06003	Receptor protein kinase-like protein [Medicago truncatula] gb|KEH19362.1| LRR receptor-like kinase family protein [Medicago truncatula]	character(0)
Niben101Scf00721	maker	mRNA	116763	121651	NA	+	NA	Niben101Scf00721g00010.1	maker-Niben101Scf00721-snap-gene-0.9-mRNA-1	Niben101Scf00721g00010	receptor-like kinase 1	c(GO:0004672	GO:0005524	GO:0006468	GO:0005515	GO:0016772)
Niben101Scf00742	maker	mRNA	183269	191385	NA	+	NA	Niben101Scf00742g01037.1	maker-Niben101Scf00742-augustus-gene-1.36-mRNA-1	Niben101Scf00742g01037	Receptor-like protein kinase 5	c(GO:0016772	GO:0005524	GO:0006468	GO:0005515	GO:0004672)
Niben101Scf00744	maker	mRNA	882288	886045	NA	-	NA	Niben101Scf00744g08015.1	maker-Niben101Scf00744-snap-gene-8.14-mRNA-1	Niben101Scf00744g08015	Receptor-like protein kinase 5	c(GO:0004672	GO:0005515	GO:0006468	GO:0005524	GO:0016772	GO:0004674)
Niben101Scf00745	maker	mRNA	189424	192878	NA	-	NA	Niben101Scf00745g02015.1	maker-Niben101Scf00745-snap-gene-2.14-mRNA-1	Niben101Scf00745g02015	Receptor-like protein kinase 5	c(GO:0006468	GO:0005524	GO:0005515	GO:0016772	GO:0004674	GO:0004672)
Niben101Scf00747	maker	mRNA	203745	209631	NA	-	NA	Niben101Scf00747g02026.1	augustus_masked-Niben101Scf00747-processed-gene-2.25-mRNA-1	Niben101Scf00747g02026	Receptor-like protein kinase	c(GO:0004672	GO:0005524	GO:0006950	GO:0006468	GO:0004674	GO:0016772)
Niben101Scf00793	maker	mRNA	931767	940873	NA	+	NA	Niben101Scf00793g09007.1	maker-Niben101Scf00793-augustus-gene-9.6-mRNA-1	Niben101Scf00793g09007	Receptor-like protein kinase	c(GO:0006468	GO:0005524	GO:0016772	GO:0004674	GO:0004672)
Niben101Scf00803	maker	mRNA	126992	129541	NA	-	NA	Niben101Scf00803g01012.1	maker-Niben101Scf00803-augustus-gene-1.11-mRNA-1	Niben101Scf00803g01012	Receptor-like protein kinase	c(GO:0004672	GO:0004674	GO:0016772	GO:0005524	GO:0006468)
Niben101Scf00820	maker	mRNA	266048	274152	NA	-	NA	Niben101Scf00820g02005.1	maker-Niben101Scf00820-snap-gene-2.4-mRNA-1	Niben101Scf00820g02005	Receptor-like protein kinase 2	c(GO:0005524	GO:0006468	GO:0005515	GO:0016772	GO:0004674	GO:0004672)
Niben101Scf00858	maker	mRNA	177639	185601	NA	-	NA	Niben101Scf00858g01002.1	maker-Niben101Scf00858-augustus-gene-1.1-mRNA-1	Niben101Scf00858g01002	Receptor-like protein kinase	c(GO:0004672	GO:0006468	GO:0005524	GO:0016772	GO:0004674)
Niben101Scf00868	maker	mRNA	824772	829027	NA	-	NA	Niben101Scf00868g07005.1	maker-Niben101Scf00868-snap-gene-7.4-mRNA-1	Niben101Scf00868g07005	Receptor-like protein kinase	c(GO:0004672	GO:0005524	GO:0006468	GO:0016772	GO:0004674)
Niben101Scf00870	maker	mRNA	112749	119407	NA	+	NA	Niben101Scf00870g01021.1	augustus_masked-Niben101Scf00870-processed-gene-1.20-mRNA-1	Niben101Scf00870g01021	Receptor-like protein kinase 5	c(GO:0006468	GO:0005524	GO:0016772	GO:0004672)
Niben101Scf00870	maker	mRNA	1541992	1546685	NA	+	NA	Niben101Scf00870g15009.1	augustus_masked-Niben101Scf00870-processed-gene-15.8-mRNA-1	Niben101Scf00870g15009	Receptor-like protein kinase	c(GO:0004672	GO:0005524	GO:0006468	GO:0016772)
Niben101Scf00887	maker	mRNA	349070	352310	NA	-	NA	Niben101Scf00887g03011.1	maker-Niben101Scf00887-snap-gene-3.10-mRNA-1	Niben101Scf00887g03011	Receptor-like protein kinase 2	c(GO:0004672	GO:0005515	GO:0005524	GO:0006468	GO:0004674	GO:0016772)
Niben101Scf00887	maker	mRNA	402109	405485	NA	+	NA	Niben101Scf00887g04011.1	maker-Niben101Scf00887-snap-gene-4.10-mRNA-1	Niben101Scf00887g04011	Receptor-like protein kinase 2	c(GO:0004672	GO:0004674	GO:0016772	GO:0005524	GO:0006468	GO:0005515)
Niben101Scf00894	maker	mRNA	312883	316710	NA	-	NA	Niben101Scf00894g03005.1	maker-Niben101Scf00894-snap-gene-3.4-mRNA-1	Niben101Scf00894g03005	Receptor-like protein kinase 2	c(GO:0004672	GO:0004674	GO:0016772	GO:0005524	GO:0006468	GO:0005515)
Niben101Scf00898	maker	mRNA	169074	170975	NA	-	NA	Niben101Scf00898g01008.1	augustus_masked-Niben101Scf00898-processed-gene-1.7-mRNA-1	Niben101Scf00898g01008	Receptor-like protein kinase	c(GO:0006468	GO:0005524	GO:0016772	GO:0004672)
Niben101Scf00904	maker	mRNA	289964	295190	NA	-	NA	Niben101Scf00904g03002.1	maker-Niben101Scf00904-snap-gene-3.1-mRNA-1	Niben101Scf00904g03002	Receptor-like protein kinase 2	c(GO:0004672	GO:0016772	GO:0004674	GO:0005515	GO:0006468	GO:0005524)
Niben101Scf00920	maker	mRNA	498542	501872	NA	+	NA	Niben101Scf00920g05010.1	maker-Niben101Scf00920-snap-gene-5.9-mRNA-1	Niben101Scf00920g05010	Receptor-like protein kinase	c(GO:0016772	GO:0004674	GO:0006468	GO:0005524	GO:0004672)
Niben101Scf00920	maker	mRNA	966011	974886	NA	+	NA	Niben101Scf00920g09022.1	maker-Niben101Scf00920-augustus-gene-9.21-mRNA-1	Niben101Scf00920g09022	Receptor-like protein kinase	character(0)
Niben101Scf00953	maker	mRNA	67392	73323	NA	+	NA	Niben101Scf00953g00004.1	maker-Niben101Scf00953-snap-gene-0.3-mRNA-1	Niben101Scf00953g00004	Receptor-like protein kinase 2	c(GO:0004672	GO:0004674	GO:0016772	GO:0005524	GO:0006468	GO:0005515)
Niben101Scf00965	maker	mRNA	119405	126283	NA	+	NA	Niben101Scf00965g01002.1	snap_masked-Niben101Scf00965-processed-gene-1.1-mRNA-1	Niben101Scf00965g01002	Receptor-like protein kinase 5	c(GO:0016772	GO:0006468	GO:0005524	GO:0004672)
Niben101Scf00970	maker	mRNA	252826	264519	NA	+	NA	Niben101Scf00970g02011.1	maker-Niben101Scf00970-augustus-gene-2.10-mRNA-1	Niben101Scf00970g02011	Receptor-like protein kinase	c(GO:0004672	GO:0005524	GO:0006468	GO:0016772)
Niben101Scf01002	maker	mRNA	840947	845601	NA	-	NA	Niben101Scf01002g08001.1	maker-Niben101Scf01002-snap-gene-8.0-mRNA-1	Niben101Scf01002g08001	Receptor-like protein kinase	c(GO:0004672	GO:0004674	GO:0016772	GO:0006468	GO:0005524)
Niben101Scf01018	maker	mRNA	258892	264285	NA	+	NA	Niben101Scf01018g02004.1	maker-Niben101Scf01018-augustus-gene-2.3-mRNA-1	Niben101Scf01018g02004	Receptor-like protein kinase	c(GO:0004672	GO:0016772	GO:0004674	GO:0006468	GO:0005524)
Niben101Scf01025	maker	mRNA	1040220	1042777	NA	+	NA	Niben101Scf01025g10006.1	maker-Niben101Scf01025-snap-gene-10.5-mRNA-1	Niben101Scf01025g10006	Receptor-like protein kinase	c(GO:0016772	GO:0004674	GO:0005524	GO:0006468	GO:0004672)
Niben101Scf01025	maker	mRNA	1432073	1434643	NA	-	NA	Niben101Scf01025g13013.1	augustus_masked-Niben101Scf01025-processed-gene-13.12-mRNA-1	Niben101Scf01025g13013	Receptor-like protein kinase	c(GO:0005524	GO:0006468	GO:0004674	GO:0016772	GO:0004672)
Niben101Scf01033	maker	mRNA	55309	60184	NA	+	NA	Niben101Scf01033g00006.1	maker-Niben101Scf01033-snap-gene-0.5-mRNA-1	Niben101Scf01033g00006	Receptor-like protein kinase	c(GO:0016772	GO:0004674	GO:0005524	GO:0006468	GO:0004672)
Niben101Scf01037	maker	mRNA	455187	462728	NA	+	NA	Niben101Scf01037g04009.1	maker-Niben101Scf01037-augustus-gene-4.8-mRNA-1	Niben101Scf01037g04009	Receptor-like protein kinase	c(GO:0016772	GO:0004674	GO:0006468	GO:0005524	GO:0004672)
Niben101Scf01051	maker	mRNA	915284	924743	NA	-	NA	Niben101Scf01051g09030.1	maker-Niben101Scf01051-snap-gene-9.29-mRNA-1	Niben101Scf01051g09030	Receptor-like protein kinase 5	c(GO:0004672	GO:0016772	GO:0005524	GO:0006468	GO:0005515)
Niben101Scf01055	maker	mRNA	194423	200648	NA	-	NA	Niben101Scf01055g02003.1	maker-Niben101Scf01055-snap-gene-2.2-mRNA-1	Niben101Scf01055g02003	Receptor-like protein kinase	c(GO:0006468	GO:0005524	GO:0016772	GO:0004674	GO:0004672)
Niben101Scf01061	maker	mRNA	950012	952540	NA	-	NA	Niben101Scf01061g08039.1	augustus_masked-Niben101Scf01061-processed-gene-8.38-mRNA-1	Niben101Scf01061g08039	Receptor-like protein kinase	c(GO:0006468	GO:0005524	GO:0004674	GO:0016772	GO:0004672)
Niben101Scf01071	maker	mRNA	244466	247365	NA	+	NA	Niben101Scf01071g02001.1	maker-Niben101Scf01071-snap-gene-2.0-mRNA-1	Niben101Scf01071g02001	Receptor-like protein kinase 2	c(GO:0005524	GO:0006468	GO:0005515	GO:0016772	GO:0004672)
Niben101Scf01071	maker	mRNA	283575	304174	NA	+	NA	Niben101Scf01071g03021.1	maker-Niben101Scf01071-snap-gene-3.20-mRNA-1	Niben101Scf01071g03021	Receptor-like protein kinase	c(GO:0004672	GO:0016772	GO:0006468	GO:0005524)
Niben101Scf01075	maker	mRNA	37046	47016	NA	-	NA	Niben101Scf01075g00017.1	snap_masked-Niben101Scf01075-processed-gene-0.16-mRNA-1	Niben101Scf01075g00017	Receptor-like protein kinase	c(GO:0006468	GO:0005524	GO:0016772	GO:0004672)
Niben101Scf01078	maker	mRNA	55743	60912	NA	-	NA	Niben101Scf01078g00027.1	maker-Niben101Scf01078-snap-gene-0.26-mRNA-1	Niben101Scf01078g00027	Receptor-like protein kinase	c(GO:0016772	GO:0004674	GO:0006468	GO:0005524	GO:0004672)
Niben101Scf01085	maker	mRNA	281415	286177	NA	+	NA	Niben101Scf01085g02008.1	maker-Niben101Scf01085-augustus-gene-2.7-mRNA-1	Niben101Scf01085g02008	receptor-like kinase 1	c(GO:0016772	GO:0006468	GO:0005524	GO:0004672)
Niben101Scf01093	maker	mRNA	544653	550904	NA	-	NA	Niben101Scf01093g05006.1	snap_masked-Niben101Scf01093-processed-gene-5.5-mRNA-1	Niben101Scf01093g05006	Receptor-like protein kinase	c(GO:0005515	GO:0005524	GO:0006468	GO:0016772	GO:0004672)
Niben101Scf01143	maker	mRNA	722749	723610	NA	+	NA	Niben101Scf01143g07001.1	maker-Niben101Scf01143-snap-gene-7.0-mRNA-1	Niben101Scf01143g07001	Receptor-like protein kinase	c(GO:0004672	GO:0006468	GO:0005524	GO:0004674	GO:0016772)
Niben101Scf01148	maker	mRNA	3499	7585	NA	+	NA	Niben101Scf01148g00007.1	maker-Niben101Scf01148-snap-gene-0.6-mRNA-1	Niben101Scf01148g00007	Receptor-like protein kinase 2	c(GO:0006468	GO:0005524	GO:0005515	GO:0016772	GO:0004672)
Niben101Scf01154	maker	mRNA	2039757	2046519	NA	+	NA	Niben101Scf01154g19015.1	maker-Niben101Scf01154-snap-gene-19.14-mRNA-1	Niben101Scf01154g19015	Receptor-like protein kinase	c(GO:0004672	GO:0006468	GO:0005524	GO:0016772)
Niben101Scf01176	maker	mRNA	236784	240679	NA	+	NA	Niben101Scf01176g01025.1	maker-Niben101Scf01176-snap-gene-1.24-mRNA-1	Niben101Scf01176g01025	Receptor-like protein kinase	c(GO:0004674	GO:0016772	GO:0005524	GO:0006468	GO:0004672)
Niben101Scf01189	maker	mRNA	58273	71155	NA	+	NA	Niben101Scf01189g00001.1	maker-Niben101Scf01189-snap-gene-0.0-mRNA-1	Niben101Scf01189g00001	Receptor-like protein kinase	c(GO:0016772	GO:0006468	GO:0005524	GO:0004672)
Niben101Scf01192	maker	mRNA	556838	573408	NA	-	NA	Niben101Scf01192g05016.1	maker-Niben101Scf01192-augustus-gene-5.15-mRNA-1	Niben101Scf01192g05016	Receptor-like protein kinase	c(GO:0016772	GO:0005524	GO:0006468	GO:0005515	GO:0004672)
Niben101Scf01203	maker	mRNA	18207	19896	NA	-	NA	Niben101Scf01203g00006.1	maker-Niben101Scf01203-snap-gene-0.5-mRNA-1	Niben101Scf01203g00006	Receptor-like protein kinase 5	c(GO:0004672	GO:0016772	GO:0004674	GO:0005515	GO:0006468	GO:0005524)
Niben101Scf01203	maker	mRNA	101781	106046	NA	+	NA	Niben101Scf01203g01002.1	snap_masked-Niben101Scf01203-processed-gene-1.1-mRNA-1	Niben101Scf01203g01002	Receptor-like protein kinase 2	c(GO:0006468	GO:0005524	GO:0005515	GO:0004674	GO:0016772	GO:0004672)
Niben101Scf01203	maker	mRNA	235120	238829	NA	-	NA	Niben101Scf01203g02002.1	maker-Niben101Scf01203-snap-gene-2.1-mRNA-1	Niben101Scf01203g02002	Receptor-like protein kinase 2	c(GO:0005515	GO:0006468	GO:0005524	GO:0016772	GO:0004672)
Niben101Scf01204	maker	mRNA	2566	8919	NA	-	NA	Niben101Scf01204g00035.1	maker-Niben101Scf01204-snap-gene-0.34-mRNA-1	Niben101Scf01204g00035	Receptor-like protein kinase	c(GO:0004672	GO:0006468	GO:0005524	GO:0016772)
Niben101Scf01209	maker	mRNA	101489	105662	NA	+	NA	Niben101Scf01209g01001.1	maker-Niben101Scf01209-snap-gene-1.0-mRNA-1	Niben101Scf01209g01001	Receptor-like protein kinase 5	c(GO:0004672	GO:0016772	GO:0004674	GO:0005524	GO:0006468	GO:0005515)
Niben101Scf01209	maker	mRNA	269147	271801	NA	+	NA	Niben101Scf01209g02009.1	augustus_masked-Niben101Scf01209-processed-gene-2.8-mRNA-1	Niben101Scf01209g02009	receptor-like protein kinase 4	c(GO:0006468	GO:0005524	GO:0016772	GO:0004674	GO:0004672)
Niben101Scf01225	maker	mRNA	431269	435410	NA	-	NA	Niben101Scf01225g04031.1	maker-Niben101Scf01225-snap-gene-4.30-mRNA-1	Niben101Scf01225g04031	Receptor-like protein kinase 2	c(GO:0004672	GO:0016772	GO:0006468	GO:0005524)
Niben101Scf01230	maker	mRNA	153387	156388	NA	-	NA	Niben101Scf01230g01011.1	maker-Niben101Scf01230-snap-gene-1.10-mRNA-1	Niben101Scf01230g01011	Receptor-like protein kinase	c(GO:0016772	GO:0005524	GO:0006468	GO:0004672)
Niben101Scf01232	maker	mRNA	75160	79196	NA	-	NA	Niben101Scf01232g00010.1	maker-Niben101Scf01232-snap-gene-0.9-mRNA-1	Niben101Scf01232g00010	receptor-like protein kinase 4	c(GO:0016772	GO:0005524	GO:0006468	GO:0004713	GO:0004672	GO:0048544)
Niben101Scf01236	maker	mRNA	225885	232923	NA	+	NA	Niben101Scf01236g02001.1	maker-Niben101Scf01236-augustus-gene-2.0-mRNA-1	Niben101Scf01236g02001	Receptor-like protein kinase	c(GO:0005524	GO:0006468	GO:0016772	GO:0004674	GO:0004672)
Niben101Scf01236	maker	mRNA	232683	238120	NA	-	NA	Niben101Scf01236g02003.1	maker-Niben101Scf01236-augustus-gene-2.2-mRNA-1	Niben101Scf01236g02003	Receptor-like protein kinase	c(GO:0016772	GO:0004674	GO:0006468	GO:0005524	GO:0004672)
Niben101Scf01237	maker	mRNA	740775	746513	NA	-	NA	Niben101Scf01237g07019.1	maker-Niben101Scf01237-snap-gene-7.18-mRNA-1	Niben101Scf01237g07019	Receptor-like protein kinase 5	c(GO:0004672	GO:0005524	GO:0006468	GO:0005515	GO:0016772)
Niben101Scf01250	maker	mRNA	547020	550065	NA	-	NA	Niben101Scf01250g05002.1	snap_masked-Niben101Scf01250-processed-gene-5.1-mRNA-1	Niben101Scf01250g05002	Receptor-like protein kinase 5	c(GO:0016772	GO:0004674	GO:0005524	GO:0006468	GO:0004672)
Niben101Scf01267	maker	mRNA	146507	152478	NA	+	NA	Niben101Scf01267g01009.1	maker-Niben101Scf01267-snap-gene-1.8-mRNA-1	Niben101Scf01267g01009	Receptor-like protein kinase	c(GO:0004672	GO:0016772	GO:0004674	GO:0006468	GO:0005524)
Niben101Scf01269	maker	mRNA	97755	100366	NA	-	NA	Niben101Scf01269g01001.1	maker-Niben101Scf01269-snap-gene-1.0-mRNA-1	Niben101Scf01269g01001	Receptor-like protein kinase	c(GO:0016772	GO:0004674	GO:0005524	GO:0006468	GO:0004672)
Niben101Scf01278	maker	mRNA	949563	970289	NA	+	NA	Niben101Scf01278g09008.1	maker-Niben101Scf01278-snap-gene-9.7-mRNA-1	Niben101Scf01278g09008	Receptor-like protein kinase 2	c(GO:0006468	GO:0005524	GO:0004674	GO:0016772	GO:0004672)
Niben101Scf01283	maker	mRNA	147085	154495	NA	-	NA	Niben101Scf01283g01015.1	augustus_masked-Niben101Scf01283-processed-gene-1.14-mRNA-1	Niben101Scf01283g01015	Receptor-like protein kinase 5	c(GO:0016772	GO:0006468	GO:0005524	GO:0005515	GO:0004672)
Niben101Scf01293	maker	mRNA	33095	49817	NA	-	NA	Niben101Scf01293g00002.1	snap_masked-Niben101Scf01293-processed-gene-0.1-mRNA-1	Niben101Scf01293g00002	Receptor-like protein kinase 2	c(GO:0006468	GO:0005524	GO:0004674	GO:0016772	GO:0004672)
Niben101Scf01297	maker	mRNA	161729	165457	NA	-	NA	Niben101Scf01297g01011.1	maker-Niben101Scf01297-snap-gene-1.10-mRNA-1	Niben101Scf01297g01011	Receptor-like protein kinase	c(GO:0005524	GO:0006468	GO:0005515	GO:0016772	GO:0004672)
Niben101Scf01326	maker	mRNA	789556	794172	NA	+	NA	Niben101Scf01326g08016.1	maker-Niben101Scf01326-snap-gene-8.15-mRNA-1	Niben101Scf01326g08016	Receptor-like protein kinase	c(GO:0006468	GO:0005524	GO:0016772	GO:0004672)
Niben101Scf01326	maker	mRNA	1267772	1269580	NA	-	NA	Niben101Scf01326g11012.1	augustus_masked-Niben101Scf01326-processed-gene-11.11-mRNA-1	Niben101Scf01326g11012	Receptor-like protein kinase 5	c(GO:0004672	GO:0016772	GO:0005524	GO:0006468	GO:0005515)
Niben101Scf01334	maker	mRNA	460636	470226	NA	-	NA	Niben101Scf01334g04008.1	maker-Niben101Scf01334-snap-gene-4.7-mRNA-1	Niben101Scf01334g04008	Receptor-like protein kinase	c(GO:0004672	GO:0016772	GO:0004674	GO:0005524	GO:0006468)
Niben101Scf01374	maker	mRNA	299302	308711	NA	-	NA	Niben101Scf01374g03007.1	maker-Niben101Scf01374-augustus-gene-3.6-mRNA-1	Niben101Scf01374g03007	Receptor-like protein kinase	c(GO:0006468	GO:0005524	GO:0004713	GO:0004674	GO:0016772	GO:0004672)
Niben101Scf01374	maker	mRNA	1295080	1300907	NA	-	NA	Niben101Scf01374g13005.1	maker-Niben101Scf01374-snap-gene-13.4-mRNA-1	Niben101Scf01374g13005	Receptor-like protein kinase	c(GO:0004672	GO:0016772	GO:0004674	GO:0006468	GO:0005524)
Niben101Scf01382	maker	mRNA	646045	666882	NA	+	NA	Niben101Scf01382g05006.1	maker-Niben101Scf01382-snap-gene-5.5-mRNA-1	Niben101Scf01382g05006	Receptor-like protein kinase 2	c(GO:0004672	GO:0005515	GO:0006468	GO:0005524	GO:0016772	GO:0004674)
Niben101Scf01385	maker	mRNA	388136	388949	NA	-	NA	Niben101Scf01385g03001.1	augustus_masked-Niben101Scf01385-processed-gene-3.0-mRNA-1	Niben101Scf01385g03001	Receptor-like protein kinase	c(GO:0016772	GO:0006468	GO:0004713	GO:0005524	GO:0004672)
Niben101Scf01388	maker	mRNA	162634	172900	NA	+	NA	Niben101Scf01388g01002.1	maker-Niben101Scf01388-augustus-gene-1.1-mRNA-1	Niben101Scf01388g01002	Receptor-like protein kinase 2	c(GO:0004672	GO:0006468	GO:0005524	GO:0016772	GO:0004674)
Niben101Scf01395	maker	mRNA	28554	42854	NA	+	NA	Niben101Scf01395g00019.1	maker-Niben101Scf01395-snap-gene-0.18-mRNA-1	Niben101Scf01395g00019	Receptor-like protein kinase	c(GO:0016772	GO:0004674	GO:0005524	GO:0006468	GO:0004672)
Niben101Scf01409	maker	mRNA	74496	78306	NA	+	NA	Niben101Scf01409g00017.1	maker-Niben101Scf01409-snap-gene-0.16-mRNA-1	Niben101Scf01409g00017	Receptor-like protein kinase	c(GO:0004672	GO:0016772	GO:0004674	GO:0006468	GO:0005524)
Niben101Scf01409	maker	mRNA	682060	688958	NA	-	NA	Niben101Scf01409g06009.1	augustus_masked-Niben101Scf01409-processed-gene-6.8-mRNA-1	Niben101Scf01409g06009	Receptor-like protein kinase 2	c(GO:0005524	GO:0006950	GO:0006468	GO:0004674	GO:0016772	GO:0004672)
Niben101Scf01409	maker	mRNA	730947	732836	NA	-	NA	Niben101Scf01409g07001.1	maker-Niben101Scf01409-augustus-gene-7.0-mRNA-1	Niben101Scf01409g07001	Receptor-like protein kinase 2	c(GO:0004674	GO:0016772	GO:0006468	GO:0005524	GO:0004672)
Niben101Scf01415	maker	mRNA	65204	68574	NA	-	NA	Niben101Scf01415g00010.1	maker-Niben101Scf01415-augustus-gene-0.9-mRNA-1	Niben101Scf01415g00010	Receptor-like protein kinase	c(GO:0006468	GO:0005524	GO:0016772	GO:0004674	GO:0004672)
Niben101Scf01415	maker	mRNA	103581	107128	NA	+	NA	Niben101Scf01415g01005.1	maker-Niben101Scf01415-snap-gene-1.4-mRNA-1	Niben101Scf01415g01005	Receptor-like protein kinase	c(GO:0004672	GO:0005524	GO:0006468	GO:0016772	GO:0004674)
Niben101Scf01438	maker	mRNA	120847	127064	NA	-	NA	Niben101Scf01438g01004.1	maker-Niben101Scf01438-snap-gene-1.3-mRNA-1	Niben101Scf01438g01004	Receptor-like protein kinase	c(GO:0004672	GO:0005524	GO:0006468	GO:0016772)
Niben101Scf01463	maker	mRNA	328123	331219	NA	-	NA	Niben101Scf01463g03002.1	maker-Niben101Scf01463-augustus-gene-3.1-mRNA-1	Niben101Scf01463g03002	receptor-like kinase 1	c(GO:0004672	GO:0016772	GO:0006468	GO:0005524	GO:0005515)
Niben101Scf01477	maker	mRNA	5113	13812	NA	+	NA	Niben101Scf01477g00020.1	augustus_masked-Niben101Scf01477-processed-gene-0.19-mRNA-1	Niben101Scf01477g00020	Receptor-like protein kinase	c(GO:0005524	GO:0006468	GO:0016772	GO:0004672)
Niben101Scf01489	maker	mRNA	3516	8232	NA	-	NA	Niben101Scf01489g00004.1	maker-Niben101Scf01489-augustus-gene-0.3-mRNA-1	Niben101Scf01489g00004	Receptor-like protein kinase	c(GO:0004674	GO:0016772	GO:0005524	GO:0006468	GO:0004672)
Niben101Scf01506	maker	mRNA	364442	368673	NA	+	NA	Niben101Scf01506g03001.1	maker-Niben101Scf01506-snap-gene-3.0-mRNA-1	Niben101Scf01506g03001	receptor-like protein kinase 1	c(GO:0004674	GO:0016772	GO:0005524	GO:0006468	GO:0004672)
Niben101Scf01506	maker	mRNA	359962	361033	NA	+	NA	Niben101Scf01506g03015.1	snap_masked-Niben101Scf01506-processed-gene-3.14-mRNA-1	Niben101Scf01506g03015	receptor-like protein kinase 1	c(GO:0006468	GO:0005524	GO:0016772	GO:0048544	GO:0004672)
Niben101Scf01506	maker	mRNA	361072	364291	NA	+	NA	Niben101Scf01506g03003.1	maker-Niben101Scf01506-snap-gene-3.2-mRNA-1	Niben101Scf01506g03003	receptor-like protein kinase 1	c(GO:0004672	GO:0048544	GO:0016772	GO:0006468	GO:0005524)
Niben101Scf01507	maker	mRNA	144295	149088	NA	-	NA	Niben101Scf01507g01017.1	maker-Niben101Scf01507-snap-gene-1.16-mRNA-1	Niben101Scf01507g01017	Receptor-like protein kinase	c(GO:0004672	GO:0005524	GO:0006468	GO:0004674	GO:0016772)
Niben101Scf01515	maker	mRNA	291222	342822	NA	-	NA	Niben101Scf01515g03004.1	maker-Niben101Scf01515-snap-gene-3.3-mRNA-1	Niben101Scf01515g03004	Receptor-like protein kinase 2	c(GO:0004672	GO:0016772	GO:0006468	GO:0005524)
Niben101Scf01515	maker	mRNA	765782	766048	NA	+	NA	Niben101Scf01515g07002.1	augustus_masked-Niben101Scf01515-processed-gene-7.1-mRNA-1	Niben101Scf01515g07002	Receptor-like protein kinase	c(GO:0004672	GO:0006468	GO:0005524	GO:0016772	GO:0004674)
Niben101Scf01519	maker	mRNA	109419	139013	NA	-	NA	Niben101Scf01519g01007.1	maker-Niben101Scf01519-snap-gene-1.6-mRNA-1	Niben101Scf01519g01007	Receptor-like protein kinase 5	c(GO:0016772	GO:0004674	GO:0005515	GO:0006468	GO:0005524	GO:0004672)
Niben101Scf01521	maker	mRNA	1225790	1234973	NA	+	NA	Niben101Scf01521g12006.1	maker-Niben101Scf01521-snap-gene-12.5-mRNA-1	Niben101Scf01521g12006	Receptor-like protein kinase	c(GO:0004672	GO:0004674	GO:0016772	GO:0005524	GO:0006468)
Niben101Scf01521	maker	mRNA	1374920	1379163	NA	-	NA	Niben101Scf01521g13003.1	maker-Niben101Scf01521-augustus-gene-13.2-mRNA-1	Niben101Scf01521g13003	Receptor-like protein kinase	c(GO:0004672	GO:0004674	GO:0016772	GO:0005524	GO:0006468)
Niben101Scf01555	maker	mRNA	213572	216418	NA	+	NA	Niben101Scf01555g02004.1	maker-Niben101Scf01555-snap-gene-2.3-mRNA-1	Niben101Scf01555g02004	receptor-like protein kinase 4	c(GO:0006468	GO:0005524	GO:0004674	GO:0016772	GO:0048544	GO:0004672)
Niben101Scf01593	maker	mRNA	616663	619776	NA	-	NA	Niben101Scf01593g06002.1	augustus_masked-Niben101Scf01593-processed-gene-6.1-mRNA-1	Niben101Scf01593g06002	Receptor-like protein kinase	c(GO:0004672	GO:0016772	GO:0004674	GO:0005515	GO:0005524	GO:0006468)
Niben101Scf01594	maker	mRNA	722001	731686	NA	+	NA	Niben101Scf01594g07001.1	maker-Niben101Scf01594-snap-gene-7.0-mRNA-1	Niben101Scf01594g07001	Receptor-like protein kinase 2	c(GO:0016772	GO:0004674	GO:0006468	GO:0005524	GO:0005515	GO:0004672)
Niben101Scf01596	maker	mRNA	162445	165504	NA	-	NA	Niben101Scf01596g01004.1	snap_masked-Niben101Scf01596-processed-gene-1.3-mRNA-1	Niben101Scf01596g01004	receptor-like kinase 902	c(GO:0004672	GO:0005524	GO:0006468	GO:0016772)
Niben101Scf01626	maker	mRNA	13926	24728	NA	+	NA	Niben101Scf01626g00001.1	maker-Niben101Scf01626-snap-gene-0.0-mRNA-1	Niben101Scf01626g00001	Receptor-like protein kinase	c(GO:0006468	GO:0005524	GO:0016772	GO:0004674	GO:0004672)
Niben101Scf01626	maker	mRNA	418219	419511	NA	-	NA	Niben101Scf01626g04003.1	maker-Niben101Scf01626-snap-gene-4.2-mRNA-1	Niben101Scf01626g04003	Receptor-like protein 12	GO:0005515
Niben101Scf01635	maker	mRNA	494570	498015	NA	+	NA	Niben101Scf01635g05014.1	maker-Niben101Scf01635-snap-gene-5.13-mRNA-1	Niben101Scf01635g05014	Receptor-like protein kinase	c(GO:0004672	GO:0016772	GO:0005524	GO:0006468)
Niben101Scf01635	maker	mRNA	530094	537182	NA	+	NA	Niben101Scf01635g05004.1	snap_masked-Niben101Scf01635-processed-gene-5.3-mRNA-1	Niben101Scf01635g05004	Receptor-like protein kinase 2	c(GO:0004672	GO:0006950	GO:0006468	GO:0005524	GO:0016772	GO:0004674)
Niben101Scf01671	maker	mRNA	430178	436887	NA	+	NA	Niben101Scf01671g04002.1	augustus_masked-Niben101Scf01671-processed-gene-4.1-mRNA-1	Niben101Scf01671g04002	Receptor-like protein kinase	c(GO:0016772	GO:0004674	GO:0005524	GO:0006468	GO:0004672)
Niben101Scf01683	maker	mRNA	1160229	1163873	NA	+	NA	Niben101Scf01683g11003.1	augustus_masked-Niben101Scf01683-processed-gene-11.2-mRNA-1	Niben101Scf01683g11003	Receptor-like protein kinase 2	c(GO:0005524	GO:0006468	GO:0005515	GO:0016772	GO:0004674	GO:0004672)
Niben101Scf01687	maker	mRNA	617882	621488	NA	-	NA	Niben101Scf01687g06002.1	maker-Niben101Scf01687-snap-gene-6.1-mRNA-1	Niben101Scf01687g06002	Receptor-like protein kinase 5	c(GO:0016772	GO:0005524	GO:0006468	GO:0005515	GO:0004672)
Niben101Scf01687	maker	mRNA	772870	776420	NA	+	NA	Niben101Scf01687g07006.1	maker-Niben101Scf01687-snap-gene-7.5-mRNA-1	Niben101Scf01687g07006	Receptor-like protein kinase 2	c(GO:0005515	GO:0006468	GO:0005524	GO:0004674	GO:0016772	GO:0004672)
Niben101Scf01694	maker	mRNA	901829	920998	NA	+	NA	Niben101Scf01694g09005.1	maker-Niben101Scf01694-snap-gene-9.4-mRNA-1	Niben101Scf01694g09005	Receptor-like protein kinase	c(GO:0016772	GO:0004674	GO:0005515	GO:0006468	GO:0005524	GO:0004672)
Niben101Scf01696	maker	mRNA	723336	725699	NA	-	NA	Niben101Scf01696g06043.1	augustus_masked-Niben101Scf01696-processed-gene-6.42-mRNA-1	Niben101Scf01696g06043	receptor-like protein kinase 4	c(GO:0006468	GO:0005524	GO:0016772	GO:0004674	GO:0048544	GO:0004672)
Niben101Scf01735	maker	mRNA	277586	280099	NA	+	NA	Niben101Scf01735g02019.1	augustus_masked-Niben101Scf01735-processed-gene-2.18-mRNA-1	Niben101Scf01735g02019	receptor-like protein kinase 4	c(GO:0004672	GO:0048544	GO:0004674	GO:0016772	GO:0006468	GO:0005524)
Niben101Scf01742	maker	mRNA	657668	664450	NA	+	NA	Niben101Scf01742g05007.1	maker-Niben101Scf01742-snap-gene-5.6-mRNA-1	Niben101Scf01742g05007	Receptor-like protein kinase 2	c(GO:0016772	GO:0004674	GO:0005515	GO:0006468	GO:0005524	GO:0004672)
Niben101Scf01745	maker	mRNA	452670	457301	NA	+	NA	Niben101Scf01745g04011.1	maker-Niben101Scf01745-augustus-gene-4.10-mRNA-1	Niben101Scf01745g04011	Receptor-like protein kinase	c(GO:0004672	GO:0004674	GO:0016772	GO:0005524	GO:0006468)
Niben101Scf01745	maker	mRNA	709433	710457	NA	+	NA	Niben101Scf01745g07021.1	augustus_masked-Niben101Scf01745-processed-gene-7.20-mRNA-1	Niben101Scf01745g07021	Receptor-like protein 12	GO:0005515
Niben101Scf01761	maker	mRNA	797328	802841	NA	+	NA	Niben101Scf01761g08001.1	maker-Niben101Scf01761-snap-gene-8.0-mRNA-1	Niben101Scf01761g08001	Receptor-like protein kinase	c(GO:0004672	GO:0006468	GO:0005524	GO:0005515	GO:0016772)
Niben101Scf01763	maker	mRNA	75295	81069	NA	-	NA	Niben101Scf01763g00004.1	maker-Niben101Scf01763-snap-gene-0.3-mRNA-1	Niben101Scf01763g00004	Receptor-like protein kinase	c(GO:0004672	GO:0016772	GO:0004674	GO:0006468	GO:0005524)
Niben101Scf01785	maker	mRNA	994278	999890	NA	-	NA	Niben101Scf01785g10011.1	maker-Niben101Scf01785-snap-gene-10.10-mRNA-1	Niben101Scf01785g10011	Receptor-like protein kinase 2	c(GO:0004672	GO:0005515	GO:0005524	GO:0006468	GO:0016772	GO:0004674)
Niben101Scf01789	maker	mRNA	143929	144435	NA	-	NA	Niben101Scf01789g01001.1	augustus_masked-Niben101Scf01789-processed-gene-1.0-mRNA-1	Niben101Scf01789g01001	Receptor-like protein kinase	c(GO:0004672	GO:0005524	GO:0006468	GO:0004674	GO:0016772)
Niben101Scf01795	maker	mRNA	865075	868310	NA	+	NA	Niben101Scf01795g08010.1	maker-Niben101Scf01795-snap-gene-8.9-mRNA-1	Niben101Scf01795g08010	Receptor-like protein kinase	c(GO:0016772	GO:0006468	GO:0004672)
Niben101Scf01813	maker	mRNA	23185	25573	NA	-	NA	Niben101Scf01813g00006.1	maker-Niben101Scf01813-augustus-gene-0.5-mRNA-1	Niben101Scf01813g00006	receptor-like protein kinase 1	c(GO:0016772	GO:0005524	GO:0006468	GO:0004672)
Niben101Scf01813	maker	mRNA	111947	135508	NA	-	NA	Niben101Scf01813g00011.1	maker-Niben101Scf01813-snap-gene-0.10-mRNA-1	Niben101Scf01813g00011	Receptor-like protein kinase 2	c(GO:0006468	GO:0005524	GO:0005515	GO:0004674	GO:0016772	GO:0004672)
Niben101Scf01817	maker	mRNA	201955	205497	NA	-	NA	Niben101Scf01817g02005.1	maker-Niben101Scf01817-snap-gene-2.4-mRNA-1	Niben101Scf01817g02005	receptor-like kinase 902	c(GO:0004672	GO:0016772	GO:0006468	GO:0005524	GO:0005515)
Niben101Scf01819	maker	mRNA	96014	100470	NA	-	NA	Niben101Scf01819g01001.1	maker-Niben101Scf01819-snap-gene-1.0-mRNA-1	Niben101Scf01819g01001	Receptor-like protein kinase 2	c(GO:0004672	GO:0004674	GO:0016772	GO:0005524	GO:0006468	GO:0005515)
Niben101Scf01820	maker	mRNA	82471	86216	NA	+	NA	Niben101Scf01820g00026.1	maker-Niben101Scf01820-snap-gene-0.25-mRNA-1	Niben101Scf01820g00026	Receptor-like protein kinase 5	c(GO:0004672	GO:0005524	GO:0006468	GO:0016772	GO:0004674)
Niben101Scf01820	maker	mRNA	88401	95740	NA	-	NA	Niben101Scf01820g00009.1	augustus_masked-Niben101Scf01820-processed-gene-0.8-mRNA-1	Niben101Scf01820g00009	Receptor-like protein kinase	c(GO:0004672	GO:0006468	GO:0005524	GO:0004674	GO:0016772)
Niben101Scf01848	maker	mRNA	265606	269553	NA	-	NA	Niben101Scf01848g02003.1	maker-Niben101Scf01848-snap-gene-2.2-mRNA-1	Niben101Scf01848g02003	Receptor-like protein kinase	c(GO:0005524	GO:0006468	GO:0004674	GO:0016772	GO:0004672)
Niben101Scf01888	maker	mRNA	358181	364538	NA	-	NA	Niben101Scf01888g03016.1	maker-Niben101Scf01888-snap-gene-3.15-mRNA-1	Niben101Scf01888g03016	Receptor-like protein kinase 2	c(GO:0004672	GO:0016772	GO:0005524	GO:0006468)
Niben101Scf01911	maker	mRNA	690574	691503	NA	-	NA	Niben101Scf01911g07001.1	augustus_masked-Niben101Scf01911-processed-gene-7.0-mRNA-1	Niben101Scf01911g07001	Receptor-like protein kinase	c(GO:0004672	GO:0016772	GO:0005524	GO:0006468)
Niben101Scf01931	maker	mRNA	7807	12648	NA	-	NA	Niben101Scf01931g00003.1	maker-Niben101Scf01931-snap-gene-0.2-mRNA-1	Niben101Scf01931g00003	Receptor-like protein kinase	c(GO:0004672	GO:0016772	GO:0004674	GO:0006468	GO:0005524)
Niben101Scf01934	maker	mRNA	510898	513583	NA	-	NA	Niben101Scf01934g04017.1	snap_masked-Niben101Scf01934-processed-gene-4.16-mRNA-1	Niben101Scf01934g04017	Receptor-like protein kinase	c(GO:0004674	GO:0016772	GO:0006468	GO:0005524	GO:0004672)
Niben101Scf01940	maker	mRNA	26489	30756	NA	+	NA	Niben101Scf01940g00010.1	maker-Niben101Scf01940-snap-gene-0.9-mRNA-1	Niben101Scf01940g00010	receptor-like kinase 1	c(GO:0016772	GO:0005515	GO:0006468	GO:0005524	GO:0004672)
Niben101Scf01941	maker	mRNA	269416	276658	NA	+	NA	Niben101Scf01941g02021.1	maker-Niben101Scf01941-snap-gene-2.20-mRNA-1	Niben101Scf01941g02021	Receptor-like protein kinase	c(GO:0004674	GO:0016772	GO:0005524	GO:0006468	GO:0004672)
Niben101Scf01948	maker	mRNA	111799	112423	NA	+	NA	Niben101Scf01948g01002.1	maker-Niben101Scf01948-snap-gene-1.1-mRNA-1	Niben101Scf01948g01002	Receptor-like protein kinase	c(GO:0004672	GO:0005524	GO:0006468	GO:0016772)
Niben101Scf01956	maker	mRNA	338671	342879	NA	-	NA	Niben101Scf01956g03007.1	maker-Niben101Scf01956-snap-gene-3.6-mRNA-1	Niben101Scf01956g03007	Receptor-like protein kinase	GO:0016772
Niben101Scf01975	maker	mRNA	394074	407817	NA	-	NA	Niben101Scf01975g03009.1	snap_masked-Niben101Scf01975-processed-gene-3.8-mRNA-1	Niben101Scf01975g03009	Receptor-like protein kinase	c(GO:0004672	GO:0016772	GO:0004674	GO:0005515	GO:0006468	GO:0005524)
Niben101Scf01976	maker	mRNA	181105	183618	NA	-	NA	Niben101Scf01976g00011.1	augustus_masked-Niben101Scf01976-processed-gene-0.10-mRNA-1	Niben101Scf01976g00011	Receptor-like protein kinase	c(GO:0004672	GO:0005524	GO:0006468	GO:0004674	GO:0016772)
Niben101Scf01978	maker	mRNA	17244	19819	NA	+	NA	Niben101Scf01978g00010.1	maker-Niben101Scf01978-snap-gene-0.9-mRNA-1	Niben101Scf01978g00010	Receptor-like protein kinase	c(GO:0004672	GO:0016772	GO:0004674	GO:0006468	GO:0005524)
Niben101Scf01978	maker	mRNA	4710	5786	NA	-	NA	Niben101Scf01978g00017.1	augustus_masked-Niben101Scf01978-processed-gene-0.16-mRNA-1	Niben101Scf01978g00017	Receptor-like protein kinase	c(GO:0004672	GO:0006468	GO:0005524	GO:0004674	GO:0016772)
Niben101Scf01983	maker	mRNA	155300	158313	NA	-	NA	Niben101Scf01983g01019.1	maker-Niben101Scf01983-augustus-gene-1.18-mRNA-1	Niben101Scf01983g01019	Receptor-like protein kinase 2	c(GO:0016772	GO:0005524	GO:0006468	GO:0004672)
Niben101Scf01984	maker	mRNA	72270	79102	NA	+	NA	Niben101Scf01984g00021.1	maker-Niben101Scf01984-snap-gene-0.20-mRNA-1	Niben101Scf01984g00021	Receptor-like protein kinase	c(GO:0004672	GO:0016772	GO:0005524	GO:0006468)
Niben101Scf01984	maker	mRNA	161655	168412	NA	-	NA	Niben101Scf01984g00024.1	maker-Niben101Scf01984-snap-gene-0.23-mRNA-1	Niben101Scf01984g00024	Receptor-like protein kinase	c(GO:0004672	GO:0016772	GO:0004674	GO:0005524	GO:0006468)
Niben101Scf01984	maker	mRNA	252	11174	NA	+	NA	Niben101Scf01984g00020.1	maker-Niben101Scf01984-snap-gene-0.19-mRNA-1	Niben101Scf01984g00020	Receptor-like protein kinase	c(GO:0004672	GO:0016772	GO:0006468	GO:0005524)
Niben101Scf01984	maker	mRNA	11250	13352	NA	+	NA	Niben101Scf01984g00019.1	maker-Niben101Scf01984-snap-gene-0.18-mRNA-1	Niben101Scf01984g00019	Receptor-like protein kinase	c(GO:0016772	GO:0006468	GO:0005524	GO:0004672)
Niben101Scf01992	maker	mRNA	157667	160823	NA	-	NA	Niben101Scf01992g01013.1	maker-Niben101Scf01992-snap-gene-1.12-mRNA-1	Niben101Scf01992g01013	Receptor-like protein kinase	c(GO:0004674	GO:0016772	GO:0006468	GO:0005524	GO:0004672)
Niben101Scf01994	maker	mRNA	16596	21096	NA	-	NA	Niben101Scf01994g00002.1	maker-Niben101Scf01994-augustus-gene-0.1-mRNA-1	Niben101Scf01994g00002	Receptor-like protein kinase	c(GO:0016772	GO:0004674	GO:0006468	GO:0005524	GO:0004672)
Niben101Scf02015	maker	mRNA	144404	148755	NA	-	NA	Niben101Scf02015g01014.1	augustus_masked-Niben101Scf02015-processed-gene-1.13-mRNA-1	Niben101Scf02015g01014	Receptor-like protein kinase	c(GO:0016772	GO:0004674	GO:0005524	GO:0006468	GO:0004672)
Niben101Scf02033	maker	mRNA	21964	24024	NA	-	NA	Niben101Scf02033g00003.1	augustus_masked-Niben101Scf02033-processed-gene-0.2-mRNA-1	Niben101Scf02033g00003	Receptor-like protein kinase	c(GO:0016772	GO:0004674	GO:0006468	GO:0005524	GO:0004672)
Niben101Scf02046	maker	mRNA	240599	243930	NA	-	NA	Niben101Scf02046g01013.1	maker-Niben101Scf02046-snap-gene-1.12-mRNA-1	Niben101Scf02046g01013	Receptor-like protein kinase	c(GO:0004674	GO:0016772	GO:0005524	GO:0006468	GO:0004672)
Niben101Scf02050	maker	mRNA	71393	74384	NA	+	NA	Niben101Scf02050g00011.1	maker-Niben101Scf02050-snap-gene-0.10-mRNA-1	Niben101Scf02050g00011	Receptor-like protein kinase	c(GO:0016772	GO:0004674	GO:0005524	GO:0006468	GO:0004672	GO:0048544)
Niben101Scf02050	maker	mRNA	113237	122278	NA	+	NA	Niben101Scf02050g01025.1	maker-Niben101Scf02050-snap-gene-1.24-mRNA-1	Niben101Scf02050g01025	Receptor-like protein kinase	c(GO:0004672	GO:0004674	GO:0016772	GO:0005524	GO:0006468)
Niben101Scf02050	maker	mRNA	147577	154533	NA	+	NA	Niben101Scf02050g01003.1	snap_masked-Niben101Scf02050-processed-gene-1.2-mRNA-1	Niben101Scf02050g01003	Receptor-like protein kinase	c(GO:0006468	GO:0005524	GO:0016772	GO:0004674	GO:0004672)
Niben101Scf02050	maker	mRNA	180602	191013	NA	-	NA	Niben101Scf02050g01029.1	maker-Niben101Scf02050-snap-gene-1.28-mRNA-1	Niben101Scf02050g01029	Receptor-like protein kinase	c(GO:0004672	GO:0004674	GO:0016772	GO:0005524	GO:0006468)
Niben101Scf02072	maker	mRNA	156288	177399	NA	-	NA	Niben101Scf02072g01013.1	maker-Niben101Scf02072-snap-gene-1.12-mRNA-1	Niben101Scf02072g01013	Receptor-like protein 12	GO:0005515
Niben101Scf02078	maker	mRNA	429575	439480	NA	-	NA	Niben101Scf02078g04010.1	maker-Niben101Scf02078-snap-gene-4.9-mRNA-1	Niben101Scf02078g04010	Receptor-like protein kinase	c(GO:0004672	GO:0016772	GO:0004674	GO:0006468	GO:0005524)
Niben101Scf02086	maker	mRNA	354	6294	NA	+	NA	Niben101Scf02086g00004.1	maker-Niben101Scf02086-snap-gene-0.3-mRNA-1	Niben101Scf02086g00004	Receptor-like protein kinase	c(GO:0016772	GO:0004674	GO:0005524	GO:0006468	GO:0004672)
Niben101Scf02128	maker	mRNA	2551	19834	NA	+	NA	Niben101Scf02128g00022.1	maker-Niben101Scf02128-snap-gene-0.21-mRNA-1	Niben101Scf02128g00022	Receptor-like protein kinase 2	c(GO:0004672	GO:0016772	GO:0004674	GO:0005515	GO:0006468	GO:0005524)
Niben101Scf02142	maker	mRNA	295532	304449	NA	-	NA	Niben101Scf02142g02018.1	snap_masked-Niben101Scf02142-processed-gene-2.17-mRNA-1	Niben101Scf02142g02018	Receptor-like protein kinase	c(GO:0004674	GO:0016772	GO:0005524	GO:0006468	GO:0004672)
Niben101Scf02145	maker	mRNA	378458	385678	NA	-	NA	Niben101Scf02145g03007.1	maker-Niben101Scf02145-snap-gene-3.6-mRNA-1	Niben101Scf02145g03007	Receptor-like protein kinase 2	c(GO:0004672	GO:0016772	GO:0006468	GO:0005524	GO:0005515)
Niben101Scf02145	maker	mRNA	491832	496560	NA	+	NA	Niben101Scf02145g05022.1	maker-Niben101Scf02145-snap-gene-5.21-mRNA-1	Niben101Scf02145g05022	Receptor-like protein kinase	c(GO:0004672	GO:0004674	GO:0016772	GO:0006468	GO:0005524)
Niben101Scf02145	maker	mRNA	468761	478092	NA	+	NA	Niben101Scf02145g05020.1	maker-Niben101Scf02145-snap-gene-5.19-mRNA-1	Niben101Scf02145g05020	Receptor-like protein kinase	c(GO:0004672	GO:0005524	GO:0006468	GO:0016772	GO:0004674)
Niben101Scf02156	maker	mRNA	1449355	1455059	NA	+	NA	Niben101Scf02156g14003.1	maker-Niben101Scf02156-augustus-gene-14.2-mRNA-1	Niben101Scf02156g14003	Receptor-like protein kinase 2	c(GO:0005524	GO:0006468	GO:0005515	GO:0004674	GO:0016772	GO:0004672)
Niben101Scf02160	maker	mRNA	214569	216483	NA	+	NA	Niben101Scf02160g02013.1	maker-Niben101Scf02160-snap-gene-2.12-mRNA-1	Niben101Scf02160g02013	Receptor-like protein kinase 2	c(GO:0004672	GO:0004674	GO:0016772	GO:0006468	GO:0005524)
Niben101Scf02160	maker	mRNA	217154	220237	NA	-	NA	Niben101Scf02160g02006.1	maker-Niben101Scf02160-augustus-gene-2.5-mRNA-1	Niben101Scf02160g02006	Receptor-like protein kinase	c(GO:0016772	GO:0004674	GO:0005524	GO:0006468	GO:0004672	GO:0030247)
Niben101Scf02167	maker	mRNA	93373	98468	NA	+	NA	Niben101Scf02167g00006.1	maker-Niben101Scf02167-snap-gene-0.5-mRNA-1	Niben101Scf02167g00006	Receptor-like protein kinase 5	c(GO:0004672	GO:0016772	GO:0005515	GO:0006468	GO:0005524)
Niben101Scf02169	maker	mRNA	68732	74159	NA	-	NA	Niben101Scf02169g00003.1	maker-Niben101Scf02169-snap-gene-0.2-mRNA-1	Niben101Scf02169g00003	Receptor-like protein kinase 5	c(GO:0004672	GO:0005524	GO:0006468	GO:0005515	GO:0016772)
Niben101Scf02172	maker	mRNA	576673	579976	NA	+	NA	Niben101Scf02172g05003.1	maker-Niben101Scf02172-snap-gene-5.2-mRNA-1	Niben101Scf02172g05003	Receptor-like protein kinase	c(GO:0004672	GO:0016772	GO:0004674	GO:0005524	GO:0006468)
Niben101Scf02172	maker	mRNA	636433	645243	NA	-	NA	Niben101Scf02172g06029.1	maker-Niben101Scf02172-snap-gene-6.28-mRNA-1	Niben101Scf02172g06029	Receptor-like protein kinase 5	c(GO:0004672	GO:0016772	GO:0004674	GO:0005524	GO:0006468)
Niben101Scf02174	maker	mRNA	14143	19567	NA	+	NA	Niben101Scf02174g00010.1	maker-Niben101Scf02174-snap-gene-0.9-mRNA-1	Niben101Scf02174g00010	Receptor-like protein kinase	c(GO:0004672	GO:0016772	GO:0004674	GO:0005524	GO:0006468)
Niben101Scf02174	maker	mRNA	104210	107523	NA	+	NA	Niben101Scf02174g01001.1	maker-Niben101Scf02174-snap-gene-1.0-mRNA-1	Niben101Scf02174g01001	Receptor-like protein kinase 5	c(GO:0016772	GO:0004674	GO:0006468	GO:0005524	GO:0004672)
Niben101Scf02215	maker	mRNA	585763	587595	NA	-	NA	Niben101Scf02215g05018.1	augustus_masked-Niben101Scf02215-processed-gene-5.17-mRNA-1	Niben101Scf02215g05018	Receptor-like protein kinase 5	c(GO:0016772	GO:0005524	GO:0006468	GO:0004672)
Niben101Scf02217	maker	mRNA	508092	512045	NA	-	NA	Niben101Scf02217g05010.1	maker-Niben101Scf02217-snap-gene-5.9-mRNA-1	Niben101Scf02217g05010	Receptor-like protein kinase 5	c(GO:0004672	GO:0016772	GO:0004674	GO:0005524	GO:0006468	GO:0005515)
Niben101Scf02221	maker	mRNA	249087	251545	NA	-	NA	Niben101Scf02221g02001.1	maker-Niben101Scf02221-snap-gene-2.0-mRNA-1	Niben101Scf02221g02001	Receptor-like protein kinase	c(GO:0004672	GO:0004674	GO:0016772	GO:0006468	GO:0005524)
Niben101Scf02227	maker	mRNA	292538	308191	NA	+	NA	Niben101Scf02227g03001.1	snap_masked-Niben101Scf02227-processed-gene-3.0-mRNA-1	Niben101Scf02227g03001	Receptor-like protein kinase	c(GO:0006468	GO:0005524	GO:0004674	GO:0016772	GO:0004672)
Niben101Scf02232	maker	mRNA	446957	447619	NA	-	NA	Niben101Scf02232g04009.1	augustus_masked-Niben101Scf02232-processed-gene-4.8-mRNA-1	Niben101Scf02232g04009	Receptor-like protein kinase	c(GO:0006468	GO:0016772	GO:0004672)
Niben101Scf02245	maker	mRNA	121474	124914	NA	-	NA	Niben101Scf02245g01018.1	maker-Niben101Scf02245-snap-gene-1.17-mRNA-1	Niben101Scf02245g01018	Receptor-like protein kinase	c(GO:0005524	GO:0006468	GO:0016772	GO:0004674	GO:0004672)
Niben101Scf02278	maker	mRNA	87770	92276	NA	-	NA	Niben101Scf02278g01011.1	augustus_masked-Niben101Scf02278-processed-gene-1.10-mRNA-1	Niben101Scf02278g01011	Receptor-like protein kinase	c(GO:0016772	GO:0004674	GO:0006468	GO:0005524	GO:0004672)
Niben101Scf02279	maker	mRNA	486020	490245	NA	-	NA	Niben101Scf02279g05002.1	maker-Niben101Scf02279-snap-gene-5.1-mRNA-1	Niben101Scf02279g05002	Receptor-like protein kinase	c(GO:0004674	GO:0016772	GO:0005524	GO:0006468	GO:0004672)
Niben101Scf02289	maker	mRNA	731992	735384	NA	-	NA	Niben101Scf02289g07017.1	augustus_masked-Niben101Scf02289-processed-gene-7.16-mRNA-1	Niben101Scf02289g07017	receptor-like protein kinase 2	c(GO:0004672	GO:0005515	GO:0005524	GO:0006468	GO:0004674	GO:0016772)
Niben101Scf02290	maker	mRNA	197165	201565	NA	+	NA	Niben101Scf02290g02006.1	maker-Niben101Scf02290-snap-gene-2.5-mRNA-1	Niben101Scf02290g02006	Receptor-like protein kinase	c(GO:0016772	GO:0004674	GO:0006468	GO:0005524	GO:0004672)
Niben101Scf02290	maker	mRNA	200881	201624	NA	-	NA	Niben101Scf02290g02013.1	augustus_masked-Niben101Scf02290-processed-gene-2.12-mRNA-1	Niben101Scf02290g02013	Receptor-like protein kinase	c(GO:0016772	GO:0004674	GO:0006468	GO:0005524	GO:0004672)
Niben101Scf02298	maker	mRNA	222401	229749	NA	+	NA	Niben101Scf02298g02001.1	maker-Niben101Scf02298-snap-gene-2.0-mRNA-1	Niben101Scf02298g02001	Receptor-like protein kinase	c(GO:0004672	GO:0016772	GO:0005524	GO:0006468)
Niben101Scf02316	maker	mRNA	294207	302098	NA	-	NA	Niben101Scf02316g03019.1	snap_masked-Niben101Scf02316-processed-gene-3.18-mRNA-1	Niben101Scf02316g03019	receptor-like kinase 1	c(GO:0004672	GO:0006468	GO:0005524	GO:0016772)
Niben101Scf02319	maker	mRNA	555796	564240	NA	+	NA	Niben101Scf02319g05004.1	maker-Niben101Scf02319-snap-gene-5.3-mRNA-1	Niben101Scf02319g05004	Receptor-like protein kinase	c(GO:0005524	GO:0006468	GO:0016772	GO:0004674	GO:0004672)
Niben101Scf02322	maker	mRNA	271971	277012	NA	-	NA	Niben101Scf02322g02002.1	maker-Niben101Scf02322-augustus-gene-2.1-mRNA-1	Niben101Scf02322g02002	Receptor-like protein kinase 2	c(GO:0004672	GO:0016772	GO:0005524	GO:0006468	GO:0004713)
Niben101Scf02323	maker	mRNA	164780	174601	NA	-	NA	Niben101Scf02323g01010.1	maker-Niben101Scf02323-snap-gene-1.9-mRNA-1	Niben101Scf02323g01010	Receptor-like protein kinase	c(GO:0006468	GO:0005524	GO:0005515	GO:0004674	GO:0016772	GO:0004672)
Niben101Scf02340	maker	mRNA	237471	254028	NA	+	NA	Niben101Scf02340g02009.1	maker-Niben101Scf02340-snap-gene-2.8-mRNA-1	Niben101Scf02340g02009	Receptor-like protein kinase	c(GO:0006468	GO:0005524	GO:0016772	GO:0004674	GO:0004672)
Niben101Scf02354	maker	mRNA	532095	538098	NA	-	NA	Niben101Scf02354g05005.1	maker-Niben101Scf02354-augustus-gene-5.4-mRNA-1	Niben101Scf02354g05005	Receptor-like protein kinase	c(GO:0004672	GO:0004674	GO:0016772	GO:0005524	GO:0006468)
Niben101Scf02357	maker	mRNA	884623	895605	NA	-	NA	Niben101Scf02357g08010.1	maker-Niben101Scf02357-snap-gene-8.9-mRNA-1	Niben101Scf02357g08010	Receptor-like protein kinase	c(GO:0004672	GO:0006468	GO:0005524	GO:0005515	GO:0004674	GO:0016772)
Niben101Scf02366	maker	mRNA	103911	116066	NA	-	NA	Niben101Scf02366g01006.1	maker-Niben101Scf02366-augustus-gene-1.5-mRNA-1	Niben101Scf02366g01006	Receptor-like protein kinase 2	c(GO:0004674	GO:0016772	GO:0006468	GO:0005524	GO:0004672)
Niben101Scf02373	maker	mRNA	365462	389364	NA	-	NA	Niben101Scf02373g04024.1	maker-Niben101Scf02373-snap-gene-4.23-mRNA-1	Niben101Scf02373g04024	Receptor-like protein kinase 2	c(GO:0004672	GO:0016772	GO:0005515	GO:0005524	GO:0006468)
Niben101Scf02381	maker	mRNA	816996	817783	NA	-	NA	Niben101Scf02381g08019.1	maker-Niben101Scf02381-snap-gene-8.18-mRNA-1	Niben101Scf02381g08019	Receptor-like protein kinase 5	c(GO:0016772	GO:0006468	GO:0005524	GO:0004672)
Niben101Scf02381	maker	mRNA	792605	794693	NA	-	NA	Niben101Scf02381g08016.1	maker-Niben101Scf02381-snap-gene-8.15-mRNA-1	Niben101Scf02381g08016	Receptor-like protein kinase	c(GO:0016772	GO:0006468	GO:0005524	GO:0004672)
Niben101Scf02413	maker	mRNA	322091	322534	NA	-	NA	Niben101Scf02413g03005.1	augustus_masked-Niben101Scf02413-processed-gene-3.4-mRNA-1	Niben101Scf02413g03005	Receptor-like protein kinase 2	c(GO:0004672	GO:0005524	GO:0006468	GO:0016772)
Niben101Scf02417	maker	mRNA	111873	116504	NA	+	NA	Niben101Scf02417g01010.1	maker-Niben101Scf02417-snap-gene-1.9-mRNA-1	Niben101Scf02417g01010	Receptor-like protein kinase 5	c(GO:0004672	GO:0016772	GO:0004674	GO:0006468	GO:0005524	GO:0005515)
Niben101Scf02426	maker	mRNA	84097	91472	NA	+	NA	Niben101Scf02426g01007.1	maker-Niben101Scf02426-snap-gene-1.6-mRNA-1	Niben101Scf02426g01007	receptor-like kinase 1	c(GO:0004672	GO:0006468	GO:0005524	GO:0016772)
Niben101Scf02429	maker	mRNA	707857	709745	NA	-	NA	Niben101Scf02429g07036.1	maker-Niben101Scf02429-snap-gene-7.35-mRNA-1	Niben101Scf02429g07036	Receptor-like protein kinase	c(GO:0006468	GO:0005524	GO:0004674	GO:0016772	GO:0004672)
Niben101Scf02441	maker	mRNA	525793	528408	NA	-	NA	Niben101Scf02441g04008.1	augustus_masked-Niben101Scf02441-processed-gene-4.7-mRNA-1	Niben101Scf02441g04008	Receptor-like protein kinase	c(GO:0016772	GO:0004674	GO:0006468	GO:0005524	GO:0004672)
Niben101Scf02449	maker	mRNA	261360	277268	NA	-	NA	Niben101Scf02449g02004.1	snap_masked-Niben101Scf02449-processed-gene-2.3-mRNA-1	Niben101Scf02449g02004	Receptor-like protein kinase	c(GO:0004672	GO:0005524	GO:0006468	GO:0004674	GO:0016772)
Niben101Scf02452	maker	mRNA	119330	124839	NA	-	NA	Niben101Scf02452g01002.1	maker-Niben101Scf02452-augustus-gene-1.1-mRNA-1	Niben101Scf02452g01002	Receptor-like protein kinase	c(GO:0004674	GO:0016772	GO:0006950	GO:0006468	GO:0005524	GO:0004672)
Niben101Scf02459	maker	mRNA	1875	14209	NA	-	NA	Niben101Scf02459g00018.1	augustus_masked-Niben101Scf02459-processed-gene-0.17-mRNA-1	Niben101Scf02459g00018	Receptor-like protein kinase	c(GO:0016772	GO:0005515	GO:0005524	GO:0006468	GO:0004672)
Niben101Scf02460	maker	mRNA	576752	579510	NA	-	NA	Niben101Scf02460g05007.1	maker-Niben101Scf02460-snap-gene-5.6-mRNA-1	Niben101Scf02460g05007	receptor-like kinase 902	c(GO:0016772	GO:0006468	GO:0005524	GO:0005515	GO:0004672)
Niben101Scf02474	maker	mRNA	405193	407457	NA	+	NA	Niben101Scf02474g03025.1	snap_masked-Niben101Scf02474-processed-gene-3.24-mRNA-1	Niben101Scf02474g03025	Receptor-like protein kinase	c(GO:0004672	GO:0006468	GO:0005524	GO:0004674	GO:0016772)
Niben101Scf02494	maker	mRNA	894356	898657	NA	+	NA	Niben101Scf02494g09005.1	maker-Niben101Scf02494-snap-gene-9.4-mRNA-1	Niben101Scf02494g09005	Receptor-like protein kinase 2	c(GO:0004672	GO:0005524	GO:0006468	GO:0016772)
Niben101Scf02497	maker	mRNA	916417	921337	NA	+	NA	Niben101Scf02497g08013.1	snap_masked-Niben101Scf02497-processed-gene-8.12-mRNA-1	Niben101Scf02497g08013	Receptor-like protein kinase	c(GO:0004672	GO:0006468	GO:0005524	GO:0004674	GO:0016772)
Niben101Scf02513	maker	mRNA	504261	508485	NA	-	NA	Niben101Scf02513g05012.1	maker-Niben101Scf02513-augustus-gene-5.11-mRNA-1	Niben101Scf02513g05012	receptor-like kinase 902	c(GO:0004672	GO:0016772	GO:0006468	GO:0005524)
Niben101Scf02513	maker	mRNA	1212955	1225132	NA	-	NA	Niben101Scf02513g11004.1	maker-Niben101Scf02513-snap-gene-11.3-mRNA-1	Niben101Scf02513g11004	Receptor-like protein kinase 2	c(GO:0004672	GO:0004674	GO:0016772	GO:0006468	GO:0005524	GO:0005515)
Niben101Scf02517	maker	mRNA	341659	344449	NA	+	NA	Niben101Scf02517g03002.1	snap_masked-Niben101Scf02517-processed-gene-3.1-mRNA-1	Niben101Scf02517g03002	Receptor-like protein kinase	c(GO:0004674	GO:0016772	GO:0006468	GO:0005524	GO:0005515	GO:0004672)
Niben101Scf02531	maker	mRNA	70220	75702	NA	+	NA	Niben101Scf02531g00007.1	maker-Niben101Scf02531-snap-gene-0.6-mRNA-1	Niben101Scf02531g00007	Receptor-like protein kinase 2	c(GO:0004674	GO:0016772	GO:0005515	GO:0005524	GO:0006468	GO:0004672)
Niben101Scf02531	maker	mRNA	114163	118753	NA	+	NA	Niben101Scf02531g01003.1	snap_masked-Niben101Scf02531-processed-gene-1.2-mRNA-1	Niben101Scf02531g01003	Receptor-like protein kinase 2	c(GO:0005515	GO:0006468	GO:0005524	GO:0004674	GO:0016772	GO:0004672)
Niben101Scf02531	maker	mRNA	148673	153712	NA	-	NA	Niben101Scf02531g01026.1	maker-Niben101Scf02531-snap-gene-1.25-mRNA-1	Niben101Scf02531g01026	Receptor-like protein kinase 5	c(GO:0004672	GO:0016772	GO:0004674	GO:0005515	GO:0005524	GO:0006468)
Niben101Scf02541	maker	mRNA	649367	654851	NA	-	NA	Niben101Scf02541g06007.1	augustus_masked-Niben101Scf02541-processed-gene-6.6-mRNA-1	Niben101Scf02541g06007	Receptor-like protein kinase	c(GO:0005524	GO:0006468	GO:0016772	GO:0004674	GO:0004672)
Niben101Scf02548	maker	mRNA	408615	413578	NA	-	NA	Niben101Scf02548g04008.1	maker-Niben101Scf02548-snap-gene-4.7-mRNA-1	Niben101Scf02548g04008	Receptor-like protein kinase 5	c(GO:0005524	GO:0006468	GO:0016772	GO:0004674	GO:0004672)
Niben101Scf02552	maker	mRNA	93383	100977	NA	-	NA	Niben101Scf02552g01003.1	maker-Niben101Scf02552-snap-gene-1.2-mRNA-1	Niben101Scf02552g01003	Receptor-like protein 12	GO:0005515
Niben101Scf02563	maker	mRNA	417142	423189	NA	+	NA	Niben101Scf02563g04003.1	augustus_masked-Niben101Scf02563-processed-gene-4.2-mRNA-1	Niben101Scf02563g04003	Receptor-like protein kinase	c(GO:0004672	GO:0006468	GO:0005524	GO:0016772	GO:0004674)
Niben101Scf02597	maker	mRNA	169272	174950	NA	-	NA	Niben101Scf02597g01007.1	maker-Niben101Scf02597-augustus-gene-1.6-mRNA-1	Niben101Scf02597g01007	Receptor-like protein kinase	c(GO:0004674	GO:0016772	GO:0006468	GO:0006950	GO:0005524	GO:0004672)
Niben101Scf02603	maker	mRNA	132678	148048	NA	+	NA	Niben101Scf02603g01013.1	maker-Niben101Scf02603-snap-gene-1.12-mRNA-1	Niben101Scf02603g01013	Receptor-like protein kinase	c(GO:0006468	GO:0005524	GO:0016772	GO:0004674	GO:0004672)
Niben101Scf02606	maker	mRNA	542033	546180	NA	-	NA	Niben101Scf02606g05026.1	maker-Niben101Scf02606-snap-gene-5.25-mRNA-1	Niben101Scf02606g05026	Receptor-like protein kinase	c(GO:0004672	GO:0005524	GO:0006468	GO:0004674	GO:0016772)
Niben101Scf02608	maker	mRNA	148832	157171	NA	+	NA	Niben101Scf02608g01008.1	maker-Niben101Scf02608-augustus-gene-1.7-mRNA-1	Niben101Scf02608g01008	Receptor-like protein kinase	c(GO:0004674	GO:0016772	GO:0006468	GO:0005524	GO:0004672)
Niben101Scf02608	maker	mRNA	112748	119830	NA	+	NA	Niben101Scf02608g01007.1	maker-Niben101Scf02608-augustus-gene-1.6-mRNA-1	Niben101Scf02608g01007	Receptor-like protein kinase	c(GO:0004672	GO:0016772	GO:0004674	GO:0006468	GO:0005524)
Niben101Scf02621	maker	mRNA	416762	421331	NA	+	NA	Niben101Scf02621g04022.1	maker-Niben101Scf02621-snap-gene-4.21-mRNA-1	Niben101Scf02621g04022	Receptor-like protein kinase	c(GO:0006950	GO:0005524	GO:0006468	GO:0016772	GO:0004672)
Niben101Scf02631	maker	mRNA	187966	194976	NA	-	NA	Niben101Scf02631g02003.1	maker-Niben101Scf02631-augustus-gene-2.2-mRNA-1	Niben101Scf02631g02003	Receptor-like protein kinase	c(GO:0016772	GO:0006468	GO:0005524	GO:0004672)
Niben101Scf02638	maker	mRNA	109369	120300	NA	-	NA	Niben101Scf02638g01019.1	maker-Niben101Scf02638-snap-gene-1.18-mRNA-1	Niben101Scf02638g01019	Receptor-like protein kinase	c(GO:0005515	GO:0006468	GO:0005524	GO:0016772	GO:0004672)
Niben101Scf02639	maker	mRNA	387053	389425	NA	+	NA	Niben101Scf02639g04006.1	augustus_masked-Niben101Scf02639-processed-gene-4.5-mRNA-1	Niben101Scf02639g04006	Receptor-like protein kinase	c(GO:0004672	GO:0005524	GO:0006468	GO:0016772	GO:0004674)
Niben101Scf02646	maker	mRNA	403899	421274	NA	+	NA	Niben101Scf02646g03004.1	maker-Niben101Scf02646-snap-gene-3.3-mRNA-1	Niben101Scf02646g03004	Receptor-like protein kinase 5	c(GO:0004672	GO:0005524	GO:0006468	GO:0005515	GO:0016772)
Niben101Scf02646	maker	mRNA	421383	421996	NA	+	NA	Niben101Scf02646g03002.1	maker-Niben101Scf02646-snap-gene-3.1-mRNA-1	Niben101Scf02646g03002	Receptor-like protein kinase 2	c(GO:0004672	GO:0006468	GO:0005524	GO:0016772)
Niben101Scf02665	maker	mRNA	1607798	1631593	NA	-	NA	Niben101Scf02665g15003.1	maker-Niben101Scf02665-snap-gene-15.2-mRNA-1	Niben101Scf02665g15003	Receptor-like protein kinase	c(GO:0005524	GO:0006468	GO:0016772	GO:0004674	GO:0004672)
Niben101Scf02668	maker	mRNA	424777	429090	NA	+	NA	Niben101Scf02668g04003.1	maker-Niben101Scf02668-snap-gene-4.2-mRNA-1	Niben101Scf02668g04003	Receptor-like protein kinase	c(GO:0006950	GO:0005524	GO:0006468	GO:0016772	GO:0004674	GO:0004672)
Niben101Scf02688	maker	mRNA	229644	237488	NA	+	NA	Niben101Scf02688g02013.1	maker-Niben101Scf02688-snap-gene-2.12-mRNA-1	Niben101Scf02688g02013	receptor-like protein kinase 1	c(GO:0004672	GO:0048544	GO:0004674	GO:0016772	GO:0005524	GO:0006468)
Niben101Scf02688	maker	mRNA	499844	502264	NA	+	NA	Niben101Scf02688g05001.1	augustus_masked-Niben101Scf02688-processed-gene-5.0-mRNA-1	Niben101Scf02688g05001	receptor-like protein kinase 1	c(GO:0004672	GO:0006468	GO:0005524	GO:0004674	GO:0016772)
Niben101Scf02688	maker	mRNA	592057	601183	NA	-	NA	Niben101Scf02688g06013.1	maker-Niben101Scf02688-snap-gene-6.12-mRNA-1	Niben101Scf02688g06013	Receptor-like protein kinase	c(GO:0016772	GO:0005524	GO:0006468	GO:0004672)
Niben101Scf02712	maker	mRNA	14349	16844	NA	-	NA	Niben101Scf02712g00006.1	augustus_masked-Niben101Scf02712-processed-gene-0.5-mRNA-1	Niben101Scf02712g00006	Receptor-like protein kinase	c(GO:0004672	GO:0004674	GO:0016772	GO:0006468	GO:0005524)
Niben101Scf02733	maker	mRNA	86647	97207	NA	-	NA	Niben101Scf02733g00018.1	maker-Niben101Scf02733-snap-gene-0.17-mRNA-1	Niben101Scf02733g00018	Receptor-like protein kinase	c(GO:0004672	GO:0006468	GO:0005524	GO:0005515	GO:0016772)
Niben101Scf02738	maker	mRNA	342515	346429	NA	+	NA	Niben101Scf02738g03012.1	maker-Niben101Scf02738-snap-gene-3.11-mRNA-1	Niben101Scf02738g03012	Receptor-like protein kinase 2	c(GO:0004672	GO:0016772	GO:0004674	GO:0005515	GO:0006468	GO:0005524)
Niben101Scf02738	maker	mRNA	820313	826186	NA	+	NA	Niben101Scf02738g07006.1	maker-Niben101Scf02738-augustus-gene-7.5-mRNA-1	Niben101Scf02738g07006	Receptor-like protein kinase	c(GO:0004672	GO:0016772	GO:0004674	GO:0005524	GO:0006468)
Niben101Scf02749	maker	mRNA	576522	579966	NA	+	NA	Niben101Scf02749g05032.1	maker-Niben101Scf02749-snap-gene-5.31-mRNA-1	Niben101Scf02749g05032	Receptor-like protein kinase 2	c(GO:0004672	GO:0016772	GO:0005524	GO:0006468)
Niben101Scf02752	maker	mRNA	1314	4362	NA	-	NA	Niben101Scf02752g00015.1	maker-Niben101Scf02752-snap-gene-0.14-mRNA-1	Niben101Scf02752g00015	Receptor-like protein kinase	c(GO:0004672	GO:0005524	GO:0006468	GO:0016772)
Niben101Scf02752	maker	mRNA	521226	533995	NA	-	NA	Niben101Scf02752g05009.1	maker-Niben101Scf02752-augustus-gene-5.8-mRNA-1	Niben101Scf02752g05009	Receptor-like protein kinase	c(GO:0004672	GO:0016772	GO:0004674	GO:0005524	GO:0006468)
Niben101Scf02790	maker	mRNA	181639	185730	NA	+	NA	Niben101Scf02790g02015.1	augustus_masked-Niben101Scf02790-processed-gene-2.14-mRNA-1	Niben101Scf02790g02015	Receptor-like protein kinase 2	c(GO:0004672	GO:0016567	GO:0016772	GO:0004674	GO:0006468	GO:0005524	GO:0004842)
Niben101Scf02790	maker	mRNA	168724	171985	NA	+	NA	Niben101Scf02790g02007.1	maker-Niben101Scf02790-snap-gene-2.6-mRNA-1	Niben101Scf02790g02007	Receptor-like protein kinase	c(GO:0006468	GO:0006950	GO:0005524	GO:0016772	GO:0004672)
Niben101Scf02793	maker	mRNA	351588	355656	NA	-	NA	Niben101Scf02793g03001.1	maker-Niben101Scf02793-snap-gene-3.0-mRNA-1	Niben101Scf02793g03001	Receptor-like protein kinase	c(GO:0004672	GO:0006468	GO:0005524	GO:0016772	GO:0004674)
Niben101Scf02819	maker	mRNA	340087	346267	NA	-	NA	Niben101Scf02819g03010.1	maker-Niben101Scf02819-snap-gene-3.9-mRNA-1	Niben101Scf02819g03010	Receptor-like protein kinase	c(GO:0006468	GO:0005524	GO:0016772	GO:0004674	GO:0004672)
Niben101Scf02826	maker	mRNA	91236	98236	NA	-	NA	Niben101Scf02826g01012.1	maker-Niben101Scf02826-augustus-gene-1.11-mRNA-1	Niben101Scf02826g01012	Receptor-like protein kinase	c(GO:0004672	GO:0006468	GO:0005524	GO:0004674	GO:0016772)
Niben101Scf02827	maker	mRNA	577603	583953	NA	-	NA	Niben101Scf02827g05018.1	maker-Niben101Scf02827-snap-gene-5.17-mRNA-1	Niben101Scf02827g05018	Receptor-like protein kinase	c(GO:0006950	GO:0005524	GO:0006468	GO:0016772	GO:0004674	GO:0004672)
Niben101Scf02827	maker	mRNA	744614	749421	NA	+	NA	Niben101Scf02827g07005.1	snap_masked-Niben101Scf02827-processed-gene-7.4-mRNA-1	Niben101Scf02827g07005	Receptor-like protein kinase	c(GO:0016772	GO:0004674	GO:0005524	GO:0006468	GO:0005515	GO:0004672)
Niben101Scf02854	maker	mRNA	204303	208498	NA	+	NA	Niben101Scf02854g02005.1	maker-Niben101Scf02854-snap-gene-2.4-mRNA-1	Niben101Scf02854g02005	receptor-like kinase 1	c(GO:0005524	GO:0006468	GO:0005515	GO:0016772	GO:0004672)
Niben101Scf02869	maker	mRNA	1789047	1793069	NA	+	NA	Niben101Scf02869g18003.1	maker-Niben101Scf02869-snap-gene-18.2-mRNA-1	Niben101Scf02869g18003	Receptor-like protein kinase	c(GO:0004674	GO:0016772	GO:0006468	GO:0005524	GO:0004672)
Niben101Scf02878	maker	mRNA	374168	379963	NA	-	NA	Niben101Scf02878g02007.1	maker-Niben101Scf02878-snap-gene-2.6-mRNA-1	Niben101Scf02878g02007	Receptor-like protein kinase 2	c(GO:0004672	GO:0004674	GO:0016772	GO:0005515	GO:0006468	GO:0005524)
Niben101Scf02904	maker	mRNA	497859	503782	NA	-	NA	Niben101Scf02904g05011.1	maker-Niben101Scf02904-snap-gene-5.10-mRNA-1	Niben101Scf02904g05011	receptor-like protein kinase 4	c(GO:0004672	GO:0048544	GO:0016772	GO:0006468	GO:0005524	GO:0005515)
Niben101Scf02919	maker	mRNA	40393	43900	NA	+	NA	Niben101Scf02919g00019.1	maker-Niben101Scf02919-snap-gene-0.18-mRNA-1	Niben101Scf02919g00019	receptor-like kinase 1	c(GO:0005515	GO:0005524	GO:0006468	GO:0016772	GO:0004672)
Niben101Scf02927	maker	mRNA	1011683	1021292	NA	+	NA	Niben101Scf02927g09012.1	snap_masked-Niben101Scf02927-processed-gene-9.11-mRNA-1	Niben101Scf02927g09012	Receptor-like protein kinase 5	c(GO:0004672	GO:0016772	GO:0005524	GO:0006468	GO:0004713)
Niben101Scf02953	maker	mRNA	126777	131594	NA	+	NA	Niben101Scf02953g01001.1	maker-Niben101Scf02953-snap-gene-1.0-mRNA-1	Niben101Scf02953g01001	Receptor-like protein kinase	c(GO:0004672	GO:0004674	GO:0016772	GO:0005524	GO:0006468)
Niben101Scf02955	maker	mRNA	420239	422305	NA	-	NA	Niben101Scf02955g04004.1	augustus_masked-Niben101Scf02955-processed-gene-4.3-mRNA-1	Niben101Scf02955g04004	Receptor-like protein kinase	c(GO:0016772	GO:0004674	GO:0005524	GO:0006468	GO:0004672)
Niben101Scf02996	maker	mRNA	364181	377536	NA	+	NA	Niben101Scf02996g03008.1	maker-Niben101Scf02996-snap-gene-3.7-mRNA-1	Niben101Scf02996g03008	Receptor-like protein kinase	c(GO:0004674	GO:0016772	GO:0006468	GO:0005524	GO:0004672)
Niben101Scf02997	maker	mRNA	218029	221642	NA	+	NA	Niben101Scf02997g02006.1	maker-Niben101Scf02997-snap-gene-2.5-mRNA-1	Niben101Scf02997g02006	Receptor-like protein kinase 2	c(GO:0004672	GO:0016772	GO:0006468	GO:0005524)
Niben101Scf03011	maker	mRNA	180464	202817	NA	-	NA	Niben101Scf03011g01012.1	maker-Niben101Scf03011-snap-gene-1.11-mRNA-1	Niben101Scf03011g01012	Receptor-like protein kinase	c(GO:0016772	GO:0004674	GO:0005515	GO:0005524	GO:0006468	GO:0004672)
Niben101Scf03021	maker	mRNA	29825	41692	NA	-	NA	Niben101Scf03021g00010.1	maker-Niben101Scf03021-augustus-gene-0.9-mRNA-1	Niben101Scf03021g00010	Receptor-like protein kinase	c(GO:0004674	GO:0016772	GO:0005524	GO:0006468	GO:0005515	GO:0004672)
Niben101Scf03021	maker	mRNA	117126	125488	NA	-	NA	Niben101Scf03021g01006.1	augustus_masked-Niben101Scf03021-processed-gene-1.5-mRNA-1	Niben101Scf03021g01006	Receptor-like protein kinase	c(GO:0005515	GO:0006468	GO:0005524	GO:0016772	GO:0004674	GO:0004672)
Niben101Scf03029	maker	mRNA	135549	141842	NA	-	NA	Niben101Scf03029g01012.1	maker-Niben101Scf03029-augustus-gene-1.11-mRNA-1	Niben101Scf03029g01012	Receptor-like protein kinase	c(GO:0004672	GO:0016772	GO:0004674	GO:0006468	GO:0005524)
Niben101Scf03036	maker	mRNA	458685	471713	NA	+	NA	Niben101Scf03036g04004.1	augustus_masked-Niben101Scf03036-processed-gene-4.3-mRNA-1	Niben101Scf03036g04004	Receptor-like protein kinase	c(GO:0004672	GO:0016772	GO:0006468	GO:0004713	GO:0005524)
Niben101Scf03036	maker	mRNA	770612	774427	NA	-	NA	Niben101Scf03036g07024.1	augustus_masked-Niben101Scf03036-processed-gene-7.23-mRNA-1	Niben101Scf03036g07024	Receptor-like protein kinase 2	c(GO:0016772	GO:0004674	GO:0005515	GO:0006468	GO:0005524	GO:0004672)
Niben101Scf03038	maker	mRNA	1200684	1212899	NA	-	NA	Niben101Scf03038g12005.1	maker-Niben101Scf03038-snap-gene-12.4-mRNA-1	Niben101Scf03038g12005	Receptor-like protein kinase	c(GO:0004672	GO:0016772	GO:0005515	GO:0006468	GO:0005524)
Niben101Scf03045	maker	mRNA	817076	823094	NA	+	NA	Niben101Scf03045g08004.1	maker-Niben101Scf03045-snap-gene-8.3-mRNA-1	Niben101Scf03045g08004	Receptor-like protein kinase 2	c(GO:0004672	GO:0005524	GO:0006468	GO:0005515	GO:0016772	GO:0004674)
Niben101Scf03061	maker	mRNA	45063	45689	NA	-	NA	Niben101Scf03061g00012.1	augustus_masked-Niben101Scf03061-processed-gene-0.11-mRNA-1	Niben101Scf03061g00012	receptor-like kinase 902	c(GO:0004672	GO:0005524	GO:0006468	GO:0016772)
Niben101Scf03093	maker	mRNA	12199	17281	NA	+	NA	Niben101Scf03093g00015.1	maker-Niben101Scf03093-augustus-gene-0.14-mRNA-1	Niben101Scf03093g00015	Receptor-like protein kinase 5	c(GO:0016772	GO:0005524	GO:0006468	GO:0004672)
Niben101Scf03100	maker	mRNA	78890	85044	NA	-	NA	Niben101Scf03100g00002.1	maker-Niben101Scf03100-augustus-gene-0.1-mRNA-1	Niben101Scf03100g00002	Receptor-like protein kinase	c(GO:0004672	GO:0005524	GO:0006468	GO:0016772	GO:0004674)
Niben101Scf03114	maker	mRNA	426519	429180	NA	+	NA	Niben101Scf03114g04010.1	maker-Niben101Scf03114-snap-gene-4.9-mRNA-1	Niben101Scf03114g04010	Receptor-like protein kinase	c(GO:0016772	GO:0006468	GO:0005524	GO:0004672)
Niben101Scf03133	maker	mRNA	166791	170719	NA	+	NA	Niben101Scf03133g01013.1	maker-Niben101Scf03133-snap-gene-1.12-mRNA-1	Niben101Scf03133g01013	Receptor-like protein kinase	c(GO:0006468	GO:0005524	GO:0004674	GO:0016772	GO:0004672)
Niben101Scf03169	maker	mRNA	265472	269865	NA	+	NA	Niben101Scf03169g02005.1	maker-Niben101Scf03169-snap-gene-2.4-mRNA-1	Niben101Scf03169g02005	Receptor-like protein kinase 5	c(GO:0004672	GO:0005515	GO:0005524	GO:0006468	GO:0004674	GO:0016772)
Niben101Scf03202	maker	mRNA	301027	307217	NA	+	NA	Niben101Scf03202g03002.1	maker-Niben101Scf03202-snap-gene-3.1-mRNA-1	Niben101Scf03202g03002	Receptor-like protein kinase	c(GO:0016772	GO:0005524	GO:0006468	GO:0004672)
Niben101Scf03216	maker	mRNA	22082	27685	NA	-	NA	Niben101Scf03216g00001.1	maker-Niben101Scf03216-snap-gene-0.0-mRNA-1	Niben101Scf03216g00001	Receptor-like protein kinase	c(GO:0004674	GO:0016772	GO:0005524	GO:0006468	GO:0004672)
Niben101Scf03227	maker	mRNA	345539	350859	NA	-	NA	Niben101Scf03227g03017.1	maker-Niben101Scf03227-snap-gene-3.16-mRNA-1	Niben101Scf03227g03017	Receptor-like protein kinase 5	c(GO:0005515	GO:0006468	GO:0005524	GO:0016772	GO:0004672)
Niben101Scf03240	maker	mRNA	79750	82758	NA	+	NA	Niben101Scf03240g00007.1	augustus_masked-Niben101Scf03240-processed-gene-0.6-mRNA-1	Niben101Scf03240g00007	Receptor-like protein kinase 2	GO:0005515
Niben101Scf03241	maker	mRNA	184066	194138	NA	-	NA	Niben101Scf03241g00016.1	maker-Niben101Scf03241-snap-gene-0.15-mRNA-1	Niben101Scf03241g00016	Receptor-like protein kinase	c(GO:0016772	GO:0016567	GO:0006468	GO:0005524	GO:0004713	GO:0004842	GO:0004672)
Niben101Scf03251	maker	mRNA	126521	129986	NA	-	NA	Niben101Scf03251g00016.1	maker-Niben101Scf03251-snap-gene-0.15-mRNA-1	Niben101Scf03251g00016	Receptor-like protein kinase 5	c(GO:0004672	GO:0016772	GO:0004674	GO:0005515	GO:0005524	GO:0006468)
Niben101Scf03262	maker	mRNA	284836	287283	NA	-	NA	Niben101Scf03262g02006.1	augustus_masked-Niben101Scf03262-processed-gene-2.5-mRNA-1	Niben101Scf03262g02006	Receptor-like protein kinase 5	c(GO:0016772	GO:0006468	GO:0005524	GO:0005515	GO:0004672)
Niben101Scf03263	maker	mRNA	708563	719003	NA	-	NA	Niben101Scf03263g07008.1	maker-Niben101Scf03263-snap-gene-7.7-mRNA-1	Niben101Scf03263g07008	Receptor-like protein kinase	c(GO:0004672	GO:0016772	GO:0004674	GO:0006468	GO:0005524)
Niben101Scf03265	maker	mRNA	10790	14293	NA	+	NA	Niben101Scf03265g00009.1	maker-Niben101Scf03265-snap-gene-0.8-mRNA-1	Niben101Scf03265g00009	Receptor-like protein kinase	c(GO:0004672	GO:0005524	GO:0006468	GO:0004674	GO:0016772)
Niben101Scf03268	maker	mRNA	343051	347486	NA	+	NA	Niben101Scf03268g03002.1	snap_masked-Niben101Scf03268-processed-gene-3.1-mRNA-1	Niben101Scf03268g03002	Receptor-like protein kinase	c(GO:0005524	GO:0006468	GO:0004674	GO:0016772	GO:0004672)
Niben101Scf03276	maker	mRNA	965	5808	NA	-	NA	Niben101Scf03276g00010.1	maker-Niben101Scf03276-snap-gene-0.9-mRNA-1	Niben101Scf03276g00010	Receptor-like protein kinase	c(GO:0004672	GO:0016772	GO:0004674	GO:0005524	GO:0006468)
Niben101Scf03280	maker	mRNA	218990	225022	NA	+	NA	Niben101Scf03280g01015.1	maker-Niben101Scf03280-snap-gene-1.14-mRNA-1	Niben101Scf03280g01015	Receptor-like protein kinase	c(GO:0016772	GO:0005524	GO:0006468	GO:0004713	GO:0004672)
Niben101Scf03293	maker	mRNA	201877	202273	NA	-	NA	Niben101Scf03293g01007.1	maker-Niben101Scf03293-snap-gene-1.6-mRNA-1	Niben101Scf03293g01007	Receptor-like protein kinase	c(GO:0006468	GO:0005524	GO:0016772	GO:0004672)
Niben101Scf03302	maker	mRNA	259803	260824	NA	-	NA	Niben101Scf03302g02008.1	maker-Niben101Scf03302-snap-gene-2.7-mRNA-1	Niben101Scf03302g02008	Receptor-like protein kinase	c(GO:0004672	GO:0016772	GO:0005524	GO:0006468)
Niben101Scf03302	maker	mRNA	531001	536774	NA	+	NA	Niben101Scf03302g04003.1	maker-Niben101Scf03302-snap-gene-4.2-mRNA-1	Niben101Scf03302g04003	Receptor-like protein kinase	c(GO:0004672	GO:0006468	GO:0005524	GO:0016772	GO:0004674)
Niben101Scf03304	maker	mRNA	167027	172041	NA	-	NA	Niben101Scf03304g01026.1	maker-Niben101Scf03304-snap-gene-1.25-mRNA-1	Niben101Scf03304g01026	Receptor-like protein kinase	c(GO:0004672	GO:0030247	GO:0016772	GO:0005524	GO:0006468	GO:0004713)
Niben101Scf03329	maker	mRNA	250743	257518	NA	+	NA	Niben101Scf03329g02006.1	maker-Niben101Scf03329-snap-gene-2.5-mRNA-1	Niben101Scf03329g02006	Receptor-like protein kinase 2	c(GO:0004672	GO:0016772	GO:0004674	GO:0006468	GO:0005524	GO:0005515)
Niben101Scf03340	maker	mRNA	506570	509134	NA	-	NA	Niben101Scf03340g05001.1	augustus_masked-Niben101Scf03340-processed-gene-5.0-mRNA-1	Niben101Scf03340g05001	receptor-like protein kinase 4	c(GO:0016772	GO:0004674	GO:0005524	GO:0006468	GO:0004672	GO:0048544)
Niben101Scf03362	maker	mRNA	641131	645618	NA	+	NA	Niben101Scf03362g05002.1	maker-Niben101Scf03362-augustus-gene-5.1-mRNA-1	Niben101Scf03362g05002	Receptor-like protein kinase 2	c(GO:0004674	GO:0016772	GO:0005524	GO:0006468	GO:0004672)
Niben101Scf03363	maker	mRNA	226375	231434	NA	+	NA	Niben101Scf03363g01022.1	maker-Niben101Scf03363-snap-gene-1.21-mRNA-1	Niben101Scf03363g01022	Receptor-like protein kinase	c(GO:0005524	GO:0006468	GO:0004674	GO:0016772	GO:0004672)
Niben101Scf03363	maker	mRNA	210073	212041	NA	-	NA	Niben101Scf03363g01019.1	maker-Niben101Scf03363-augustus-gene-1.18-mRNA-1	Niben101Scf03363g01019	Receptor-like protein kinase	c(GO:0016772	GO:0005524	GO:0006468	GO:0004672)
Niben101Scf03363	maker	mRNA	196746	197123	NA	-	NA	Niben101Scf03363g01009.1	augustus_masked-Niben101Scf03363-processed-gene-1.8-mRNA-1	Niben101Scf03363g01009	Receptor-like protein kinase	c(GO:0016772	GO:0005524	GO:0006468	GO:0004672)
Niben101Scf03365	maker	mRNA	531910	536224	NA	-	NA	Niben101Scf03365g05027.1	maker-Niben101Scf03365-snap-gene-5.26-mRNA-1	Niben101Scf03365g05027	Receptor-like protein kinase 2	c(GO:0004672	GO:0016772	GO:0005515	GO:0005524	GO:0006468)
Niben101Scf03371	maker	mRNA	176995	184834	NA	-	NA	Niben101Scf03371g01037.1	snap_masked-Niben101Scf03371-processed-gene-1.36-mRNA-1	Niben101Scf03371g01037	Receptor-like protein kinase	c(GO:0004672	GO:0004674	GO:0016772	GO:0006468	GO:0005524)
Niben101Scf03374	maker	mRNA	617904	619094	NA	-	NA	Niben101Scf03374g06009.1	maker-Niben101Scf03374-snap-gene-6.8-mRNA-1	Niben101Scf03374g06009	Receptor-like protein kinase	c(GO:0016772	GO:0005524	GO:0006468	GO:0004672)
Niben101Scf03389	maker	mRNA	179152	182004	NA	+	NA	Niben101Scf03389g00040.1	augustus_masked-Niben101Scf03389-processed-gene-0.39-mRNA-1	Niben101Scf03389g00040	Receptor-like protein kinase	c(GO:0006468	GO:0005524	GO:0016772	GO:0004674	GO:0004672)
Niben101Scf03396	maker	mRNA	20079	25987	NA	+	NA	Niben101Scf03396g00005.1	maker-Niben101Scf03396-snap-gene-0.4-mRNA-1	Niben101Scf03396g00005	Receptor-like protein kinase	c(GO:0006468	GO:0005524	GO:0016772	GO:0004674	GO:0004672)
Niben101Scf03403	maker	mRNA	272627	274692	NA	-	NA	Niben101Scf03403g02006.1	maker-Niben101Scf03403-augustus-gene-2.5-mRNA-1	Niben101Scf03403g02006	Receptor-like protein kinase 2	c(GO:0005524	GO:0006468	GO:0016772	GO:0004672)
Niben101Scf03404	maker	mRNA	229666	235212	NA	-	NA	Niben101Scf03404g01013.1	maker-Niben101Scf03404-snap-gene-1.12-mRNA-1	Niben101Scf03404g01013	Receptor-like protein kinase	c(GO:0016772	GO:0006468	GO:0005524	GO:0004672)
Niben101Scf03407	maker	mRNA	214538	217054	NA	-	NA	Niben101Scf03407g02009.1	augustus_masked-Niben101Scf03407-processed-gene-2.8-mRNA-1	Niben101Scf03407g02009	Receptor-like protein kinase	c(GO:0004672	GO:0004674	GO:0016772	GO:0005524	GO:0006468)
Niben101Scf03417	maker	mRNA	367815	369299	NA	+	NA	Niben101Scf03417g03001.1	augustus_masked-Niben101Scf03417-processed-gene-3.0-mRNA-1	Niben101Scf03417g03001	Receptor-like protein kinase	c(GO:0005524	GO:0006468	GO:0016772	GO:0004674	GO:0004672)
Niben101Scf03427	maker	mRNA	563696	564703	NA	+	NA	Niben101Scf03427g05012.1	augustus_masked-Niben101Scf03427-processed-gene-5.11-mRNA-1	Niben101Scf03427g05012	Receptor-like protein kinase	c(GO:0004672	GO:0016772	GO:0006468	GO:0005524)
Niben101Scf03428	maker	mRNA	112443	116352	NA	-	NA	Niben101Scf03428g00016.1	snap_masked-Niben101Scf03428-processed-gene-0.15-mRNA-1	Niben101Scf03428g00016	Receptor-like protein kinase 2	c(GO:0004672	GO:0005524	GO:0006468	GO:0005515	GO:0004674	GO:0016772)
Niben101Scf03445	maker	mRNA	563765	568405	NA	-	NA	Niben101Scf03445g05005.1	maker-Niben101Scf03445-snap-gene-5.4-mRNA-1	Niben101Scf03445g05005	Receptor-like protein kinase 2	c(GO:0004672	GO:0005515	GO:0006468	GO:0005524	GO:0004674	GO:0016772)
Niben101Scf03446	maker	mRNA	139029	139723	NA	-	NA	Niben101Scf03446g01002.1	maker-Niben101Scf03446-snap-gene-1.1-mRNA-1	Niben101Scf03446g01002	Receptor-like protein kinase	c(GO:0004672	GO:0006468	GO:0005524	GO:0016772)
Niben101Scf03455	maker	mRNA	144836	150405	NA	-	NA	Niben101Scf03455g01008.1	maker-Niben101Scf03455-snap-gene-1.7-mRNA-1	Niben101Scf03455g01008	Receptor-like protein kinase 2	c(GO:0004672	GO:0005524	GO:0006468	GO:0005515	GO:0004674	GO:0016772)
Niben101Scf03467	maker	mRNA	43484	47956	NA	+	NA	Niben101Scf03467g00009.1	maker-Niben101Scf03467-snap-gene-0.8-mRNA-1	Niben101Scf03467g00009	Receptor-like protein kinase 2	c(GO:0006468	GO:0005524	GO:0005515	GO:0004674	GO:0016772	GO:0004672)
Niben101Scf03468	maker	mRNA	324891	326771	NA	+	NA	Niben101Scf03468g03003.1	augustus_masked-Niben101Scf03468-processed-gene-3.2-mRNA-1	Niben101Scf03468g03003	Receptor-like protein kinase	c(GO:0004672	GO:0004674	GO:0016772	GO:0006468	GO:0005524)
Niben101Scf03481	maker	mRNA	84446	86444	NA	+	NA	Niben101Scf03481g00013.1	maker-Niben101Scf03481-snap-gene-0.12-mRNA-1	Niben101Scf03481g00013	Receptor-like protein kinase	c(GO:0005524	GO:0006468	GO:0016772	GO:0004674	GO:0004672)
Niben101Scf03494	maker	mRNA	1197508	1202391	NA	-	NA	Niben101Scf03494g12003.1	maker-Niben101Scf03494-snap-gene-12.2-mRNA-1	Niben101Scf03494g12003	Receptor-like protein kinase 2	c(GO:0005515	GO:0005524	GO:0006468	GO:0016772	GO:0004672)
Niben101Scf03497	maker	mRNA	1093312	1096117	NA	-	NA	Niben101Scf03497g11006.1	maker-Niben101Scf03497-snap-gene-11.5-mRNA-1	Niben101Scf03497g11006	Receptor-like protein kinase	c(GO:0004672	GO:0016772	GO:0006468	GO:0005524)
Niben101Scf03504	maker	mRNA	546066	551356	NA	+	NA	Niben101Scf03504g05001.1	maker-Niben101Scf03504-snap-gene-5.0-mRNA-1	Niben101Scf03504g05001	Receptor-like protein kinase 2	c(GO:0005515	GO:0006468	GO:0005524	GO:0004674	GO:0016772	GO:0004672)
Niben101Scf03534	maker	mRNA	52540	54926	NA	+	NA	Niben101Scf03534g00008.1	maker-Niben101Scf03534-snap-gene-0.7-mRNA-1	Niben101Scf03534g00008	Receptor-like protein kinase	c(GO:0006468	GO:0005524	GO:0004674	GO:0016772	GO:0004672)
Niben101Scf03561	maker	mRNA	30819	34703	NA	-	NA	Niben101Scf03561g00002.1	augustus_masked-Niben101Scf03561-processed-gene-0.1-mRNA-1	Niben101Scf03561g00002	Receptor-like protein kinase	c(GO:0016772	GO:0004674	GO:0005524	GO:0006468	GO:0004672)
Niben101Scf03572	maker	mRNA	363691	365148	NA	-	NA	Niben101Scf03572g03007.1	augustus_masked-Niben101Scf03572-processed-gene-3.6-mRNA-1	Niben101Scf03572g03007	Receptor-like protein kinase	c(GO:0016772	GO:0004674	GO:0006468	GO:0005524	GO:0004672)
Niben101Scf03574	maker	mRNA	148223	148897	NA	+	NA	Niben101Scf03574g00019.1	augustus_masked-Niben101Scf03574-processed-gene-0.18-mRNA-1	Niben101Scf03574g00019	Receptor-like protein kinase 5	c(GO:0004672	GO:0005524	GO:0006468	GO:0016772)
Niben101Scf03584	maker	mRNA	279793	285523	NA	-	NA	Niben101Scf03584g03003.1	maker-Niben101Scf03584-snap-gene-3.2-mRNA-1	Niben101Scf03584g03003	Receptor-like protein kinase	c(GO:0004672	GO:0016772	GO:0004674	GO:0005524	GO:0006950	GO:0006468)
Niben101Scf03600	maker	mRNA	128265	131048	NA	+	NA	Niben101Scf03600g01003.1	maker-Niben101Scf03600-augustus-gene-1.2-mRNA-1	Niben101Scf03600g01003	Receptor-like protein kinase	c(GO:0004672	GO:0016772	GO:0006468	GO:0005524)
Niben101Scf03600	maker	mRNA	181961	191484	NA	-	NA	Niben101Scf03600g02028.1	maker-Niben101Scf03600-snap-gene-2.27-mRNA-1	Niben101Scf03600g02028	Receptor-like protein kinase 2	c(GO:0005524	GO:0006468	GO:0005515	GO:0016772	GO:0004672)
Niben101Scf03619	maker	mRNA	335251	351117	NA	-	NA	Niben101Scf03619g03004.1	maker-Niben101Scf03619-snap-gene-3.3-mRNA-1	Niben101Scf03619g03004	Receptor-like protein kinase 2	c(GO:0004672	GO:0016772	GO:0004674	GO:0005515	GO:0006468	GO:0005524)
Niben101Scf03653	maker	mRNA	260106	263834	NA	-	NA	Niben101Scf03653g01028.1	maker-Niben101Scf03653-snap-gene-1.27-mRNA-1	Niben101Scf03653g01028	Receptor-like protein kinase	c(GO:0006468	GO:0005524	GO:0004674	GO:0016772	GO:0004672)
Niben101Scf03673	maker	mRNA	373147	375933	NA	+	NA	Niben101Scf03673g03007.1	maker-Niben101Scf03673-augustus-gene-3.6-mRNA-1	Niben101Scf03673g03007	Receptor-like protein kinase	c(GO:0004672	GO:0005524	GO:0006468	GO:0004674	GO:0016772)
Niben101Scf03733	maker	mRNA	356296	356744	NA	-	NA	Niben101Scf03733g03006.1	maker-Niben101Scf03733-snap-gene-3.5-mRNA-1	Niben101Scf03733g03006	Receptor-like protein kinase 5	c(GO:0006468	GO:0005524	GO:0016772	GO:0004672)
Niben101Scf03747	maker	mRNA	58947	61529	NA	-	NA	Niben101Scf03747g00006.1	augustus_masked-Niben101Scf03747-processed-gene-0.5-mRNA-1	Niben101Scf03747g00006	Receptor-like protein kinase	c(GO:0004672	GO:0004674	GO:0016772	GO:0006468	GO:0005524)
Niben101Scf03766	maker	mRNA	240912	246567	NA	-	NA	Niben101Scf03766g02003.1	maker-Niben101Scf03766-snap-gene-2.2-mRNA-1	Niben101Scf03766g02003	Receptor-like protein kinase 5	c(GO:0004672	GO:0005524	GO:0006468	GO:0005515	GO:0016772)
Niben101Scf03778	maker	mRNA	256655	262632	NA	-	NA	Niben101Scf03778g01011.1	augustus_masked-Niben101Scf03778-processed-gene-1.10-mRNA-1	Niben101Scf03778g01011	Receptor-like protein kinase 2	c(GO:0005524	GO:0006468	GO:0016772	GO:0004672)
Niben101Scf03788	maker	mRNA	24212	24572	NA	-	NA	Niben101Scf03788g00005.1	augustus_masked-Niben101Scf03788-processed-gene-0.4-mRNA-1	Niben101Scf03788g00005	Receptor-like protein kinase	c(GO:0006468	GO:0005524	GO:0004674	GO:0016772	GO:0004672)
Niben101Scf03794	maker	mRNA	244820	248030	NA	+	NA	Niben101Scf03794g01015.1	snap_masked-Niben101Scf03794-processed-gene-1.14-mRNA-1	Niben101Scf03794g01015	Receptor-like protein kinase	c(GO:0016772	GO:0004674	GO:0006468	GO:0005524	GO:0004672)
Niben101Scf03809	maker	mRNA	149814	152078	NA	+	NA	Niben101Scf03809g01007.1	maker-Niben101Scf03809-augustus-gene-1.6-mRNA-1	Niben101Scf03809g01007	Receptor-like protein kinase 2	c(GO:0004672	GO:0006468	GO:0005524	GO:0016772)
Niben101Scf03809	maker	mRNA	159442	165526	NA	-	NA	Niben101Scf03809g01015.1	maker-Niben101Scf03809-snap-gene-1.14-mRNA-1	Niben101Scf03809g01015	Receptor-like protein kinase	c(GO:0006468	GO:0005524	GO:0004842	GO:0004672	GO:0016772	GO:0016567	GO:0004674	GO:0006950)
Niben101Scf03816	maker	mRNA	142200	144104	NA	-	NA	Niben101Scf03816g01001.1	augustus_masked-Niben101Scf03816-processed-gene-1.0-mRNA-1	Niben101Scf03816g01001	Receptor-like protein kinase 5	c(GO:0004672	GO:0005515	GO:0006468	GO:0005524	GO:0016772	GO:0004674)
Niben101Scf03817	maker	mRNA	1262577	1265304	NA	-	NA	Niben101Scf03817g12029.1	maker-Niben101Scf03817-snap-gene-12.28-mRNA-1	Niben101Scf03817g12029	Receptor-like protein kinase 2	c(GO:0004672	GO:0016772	GO:0005515	GO:0006468	GO:0005524)
Niben101Scf03817	maker	mRNA	1595205	1598840	NA	-	NA	Niben101Scf03817g16002.1	augustus_masked-Niben101Scf03817-processed-gene-16.1-mRNA-1	Niben101Scf03817g16002	Receptor-like protein kinase	c(GO:0004672	GO:0016772	GO:0006468	GO:0005524	GO:0004713)
Niben101Scf03834	maker	mRNA	279621	280405	NA	-	NA	Niben101Scf03834g02006.1	augustus_masked-Niben101Scf03834-processed-gene-2.5-mRNA-1	Niben101Scf03834g02006	Receptor-like protein kinase 5	c(GO:0004672	GO:0005524	GO:0006468	GO:0004674	GO:0016772)
Niben101Scf03834	maker	mRNA	386047	390515	NA	+	NA	Niben101Scf03834g03010.1	maker-Niben101Scf03834-snap-gene-3.9-mRNA-1	Niben101Scf03834g03010	Receptor-like protein kinase	c(GO:0004672	GO:0016772	GO:0004674	GO:0005524	GO:0006468)
Niben101Scf03867	maker	mRNA	35549	38282	NA	+	NA	Niben101Scf03867g00011.1	maker-Niben101Scf03867-augustus-gene-0.10-mRNA-1	Niben101Scf03867g00011	Receptor-like protein kinase 2	c(GO:0005524	GO:0006468	GO:0016772	GO:0004672)
Niben101Scf03867	maker	mRNA	33690	34936	NA	-	NA	Niben101Scf03867g00016.1	maker-Niben101Scf03867-snap-gene-0.15-mRNA-1	Niben101Scf03867g00016	Receptor-like protein kinase	c(GO:0006468	GO:0005524	GO:0004674	GO:0016772	GO:0004672)
Niben101Scf03888	maker	mRNA	128001	131782	NA	-	NA	Niben101Scf03888g01021.1	maker-Niben101Scf03888-snap-gene-1.20-mRNA-1	Niben101Scf03888g01021	Receptor-like protein kinase	c(GO:0004672	GO:0005524	GO:0006468	GO:0005515	GO:0016772	GO:0004674)
Niben101Scf03905	maker	mRNA	172169	174751	NA	+	NA	Niben101Scf03905g01001.1	augustus_masked-Niben101Scf03905-processed-gene-1.0-mRNA-1	Niben101Scf03905g01001	Receptor-like protein kinase	c(GO:0004672	GO:0004674	GO:0016772	GO:0005524	GO:0006468)
Niben101Scf03913	maker	mRNA	102237	105976	NA	+	NA	Niben101Scf03913g01024.1	augustus_masked-Niben101Scf03913-processed-gene-1.23-mRNA-1	Niben101Scf03913g01024	Receptor-like protein kinase	c(GO:0004674	GO:0016772	GO:0005524	GO:0006468	GO:0004672)
Niben101Scf03925	maker	mRNA	66331	68081	NA	-	NA	Niben101Scf03925g00006.1	maker-Niben101Scf03925-snap-gene-0.5-mRNA-1	Niben101Scf03925g00006	Receptor-like protein kinase 5	GO:0005515
Niben101Scf03925	maker	mRNA	117216	117695	NA	-	NA	Niben101Scf03925g01009.1	augustus_masked-Niben101Scf03925-processed-gene-1.8-mRNA-1	Niben101Scf03925g01009	Receptor-like protein kinase	GO:0005515
Niben101Scf03925	maker	mRNA	187643	191655	NA	-	NA	Niben101Scf03925g02017.1	snap_masked-Niben101Scf03925-processed-gene-2.16-mRNA-1	Niben101Scf03925g02017	Receptor-like protein kinase 5	GO:0005515
Niben101Scf03939	maker	mRNA	45922	48414	NA	+	NA	Niben101Scf03939g00003.1	augustus_masked-Niben101Scf03939-processed-gene-0.2-mRNA-1	Niben101Scf03939g00003	Receptor-like protein kinase	c(GO:0004672	GO:0006468	GO:0005524	GO:0016772	GO:0004674)
Niben101Scf03949	maker	mRNA	58694	72473	NA	-	NA	Niben101Scf03949g00024.1	maker-Niben101Scf03949-snap-gene-0.23-mRNA-1	Niben101Scf03949g00024	Receptor-like protein kinase 2	c(GO:0004672	GO:0005515	GO:0005524	GO:0006468	GO:0016772)
Niben101Scf03953	maker	mRNA	289953	296199	NA	+	NA	Niben101Scf03953g03001.1	maker-Niben101Scf03953-snap-gene-3.0-mRNA-1	Niben101Scf03953g03001	Receptor-like protein kinase	c(GO:0004674	GO:0016772	GO:0005524	GO:0006468	GO:0004672)
Niben101Scf03971	maker	mRNA	291210	294350	NA	+	NA	Niben101Scf03971g02016.1	augustus_masked-Niben101Scf03971-processed-gene-2.15-mRNA-1	Niben101Scf03971g02016	receptor-like protein kinase 2	c(GO:0016772	GO:0004674	GO:0005524	GO:0006468	GO:0005515	GO:0004672)
Niben101Scf04007	maker	mRNA	456377	460560	NA	+	NA	Niben101Scf04007g04002.1	maker-Niben101Scf04007-snap-gene-4.1-mRNA-1	Niben101Scf04007g04002	Receptor-like protein kinase	c(GO:0004672	GO:0004674	GO:0016772	GO:0006468	GO:0005524)
Niben101Scf04010	maker	mRNA	249529	253474	NA	+	NA	Niben101Scf04010g01005.1	maker-Niben101Scf04010-snap-gene-1.4-mRNA-1	Niben101Scf04010g01005	Receptor-like protein kinase 2	c(GO:0004672	GO:0016772	GO:0004674	GO:0005524	GO:0006468	GO:0005515)
Niben101Scf04015	maker	mRNA	98536	100664	NA	-	NA	Niben101Scf04015g01005.1	maker-Niben101Scf04015-snap-gene-1.4-mRNA-1	Niben101Scf04015g01005	Receptor-like protein 12	GO:0005515
Niben101Scf04044	maker	mRNA	1851827	1857165	NA	+	NA	Niben101Scf04044g18002.1	maker-Niben101Scf04044-snap-gene-18.1-mRNA-1	Niben101Scf04044g18002	Receptor-like protein kinase 2	GO:0005515
Niben101Scf04052	maker	mRNA	408247	411654	NA	-	NA	Niben101Scf04052g03012.1	augustus_masked-Niben101Scf04052-processed-gene-3.11-mRNA-1	Niben101Scf04052g03012	Receptor-like protein kinase 2	c(GO:0004672	GO:0016772	GO:0004674	GO:0005524	GO:0006468	GO:0005515)
Niben101Scf04053	maker	mRNA	367778	372931	NA	-	NA	Niben101Scf04053g03008.1	maker-Niben101Scf04053-snap-gene-3.7-mRNA-1	Niben101Scf04053g03008	Receptor-like protein kinase 2	c(GO:0004672	GO:0016772	GO:0004674	GO:0006468	GO:0005524	GO:0005515)
Niben101Scf04071	maker	mRNA	295281	296409	NA	-	NA	Niben101Scf04071g03017.1	maker-Niben101Scf04071-snap-gene-3.16-mRNA-1	Niben101Scf04071g03017	receptor-like protein kinase 1	c(GO:0016772	GO:0006468	GO:0005524	GO:0004672)
Niben101Scf04094	maker	mRNA	410908	423376	NA	-	NA	Niben101Scf04094g04006.1	snap_masked-Niben101Scf04094-processed-gene-4.5-mRNA-1	Niben101Scf04094g04006	Receptor-like protein kinase 2	c(GO:0016772	GO:0005515	GO:0006468	GO:0005524	GO:0004672)
Niben101Scf04099	maker	mRNA	510269	512272	NA	+	NA	Niben101Scf04099g05004.1	augustus_masked-Niben101Scf04099-processed-gene-5.3-mRNA-1	Niben101Scf04099g05004	Receptor-like protein kinase	c(GO:0004672	GO:0005524	GO:0006468	GO:0005515	GO:0016772	GO:0004674)
Niben101Scf04123	maker	mRNA	120735	124282	NA	+	NA	Niben101Scf04123g01013.1	maker-Niben101Scf04123-snap-gene-1.12-mRNA-1	Niben101Scf04123g01013	receptor-like kinase 1	c(GO:0004672	GO:0016772	GO:0005515	GO:0005524	GO:0006468)
Niben101Scf04123	maker	mRNA	265055	267721	NA	-	NA	Niben101Scf04123g01031.1	augustus_masked-Niben101Scf04123-processed-gene-1.30-mRNA-1	Niben101Scf04123g01031	Receptor-like protein kinase	c(GO:0004674	GO:0016772	GO:0006468	GO:0005524	GO:0004672)
Niben101Scf04126	maker	mRNA	433254	457763	NA	-	NA	Niben101Scf04126g04001.1	maker-Niben101Scf04126-snap-gene-4.0-mRNA-1	Niben101Scf04126g04001	Receptor-like protein kinase	c(GO:0004672	GO:0005524	GO:0006468	GO:0004674	GO:0016772)
Niben101Scf04144	maker	mRNA	70139	74838	NA	-	NA	Niben101Scf04144g00001.1	augustus_masked-Niben101Scf04144-processed-gene-0.0-mRNA-1	Niben101Scf04144g00001	Receptor-like protein kinase	c(GO:0004672	GO:0016772	GO:0004674	GO:0005524	GO:0006468)
Niben101Scf04145	maker	mRNA	36480	44810	NA	+	NA	Niben101Scf04145g00012.1	maker-Niben101Scf04145-snap-gene-0.11-mRNA-1	Niben101Scf04145g00012	Receptor-like protein kinase	c(GO:0004674	GO:0016772	GO:0006468	GO:0005524	GO:0004672)
Niben101Scf04161	maker	mRNA	18816	30281	NA	+	NA	Niben101Scf04161g00003.1	augustus_masked-Niben101Scf04161-processed-gene-0.2-mRNA-1	Niben101Scf04161g00003	Receptor-like protein kinase	c(GO:0016772	GO:0006468	GO:0005524	GO:0004672)
Niben101Scf04172	maker	mRNA	517524	530523	NA	-	NA	Niben101Scf04172g04019.1	snap_masked-Niben101Scf04172-processed-gene-4.18-mRNA-1	Niben101Scf04172g04019	Receptor-like protein kinase	c(GO:0006468	GO:0005524	GO:0016772	GO:0004674	GO:0004672)
Niben101Scf04174	maker	mRNA	53220	58035	NA	-	NA	Niben101Scf04174g00007.1	maker-Niben101Scf04174-snap-gene-0.6-mRNA-1	Niben101Scf04174g00007	Receptor-like protein kinase 2	c(GO:0004672	GO:0004674	GO:0016772	GO:0005524	GO:0006468	GO:0005515)
Niben101Scf04183	maker	mRNA	61640	64105	NA	+	NA	Niben101Scf04183g00005.1	augustus_masked-Niben101Scf04183-processed-gene-0.4-mRNA-1	Niben101Scf04183g00005	receptor-like protein kinase 4	c(GO:0006468	GO:0005524	GO:0004674	GO:0016772	GO:0048544	GO:0004672)
Niben101Scf04197	maker	mRNA	169467	174509	NA	-	NA	Niben101Scf04197g01023.1	maker-Niben101Scf04197-snap-gene-1.22-mRNA-1	Niben101Scf04197g01023	Receptor-like protein kinase 2	c(GO:0004672	GO:0016772	GO:0004674	GO:0005515	GO:0006468	GO:0005524)
Niben101Scf04207	maker	mRNA	151246	169796	NA	-	NA	Niben101Scf04207g01027.1	augustus_masked-Niben101Scf04207-processed-gene-1.26-mRNA-1	Niben101Scf04207g01027	Receptor-like protein kinase	c(GO:0004674	GO:0016772	GO:0006468	GO:0005524	GO:0004672)
Niben101Scf04216	maker	mRNA	275246	277466	NA	-	NA	Niben101Scf04216g02007.1	maker-Niben101Scf04216-snap-gene-2.6-mRNA-1	Niben101Scf04216g02007	Receptor-like protein kinase 5	c(GO:0004672	GO:0005515	GO:0006468	GO:0005524	GO:0016772	GO:0004674)
Niben101Scf04232	maker	mRNA	101043	108081	NA	+	NA	Niben101Scf04232g00017.1	snap_masked-Niben101Scf04232-processed-gene-0.16-mRNA-1	Niben101Scf04232g00017	Receptor-like protein kinase	c(GO:0004672	GO:0004674	GO:0016772	GO:0005524	GO:0006468)
Niben101Scf04292	maker	mRNA	53941	57017	NA	-	NA	Niben101Scf04292g00003.1	maker-Niben101Scf04292-snap-gene-0.2-mRNA-1	Niben101Scf04292g00003	receptor-like kinase 1	c(GO:0004672	GO:0005524	GO:0006468	GO:0005515	GO:0016772)
Niben101Scf04294	maker	mRNA	593465	597203	NA	-	NA	Niben101Scf04294g06004.1	maker-Niben101Scf04294-snap-gene-6.3-mRNA-1	Niben101Scf04294g06004	Receptor-like protein kinase	c(GO:0006468	GO:0005524	GO:0016772	GO:0004674	GO:0004672)
Niben101Scf04319	maker	mRNA	466716	469355	NA	-	NA	Niben101Scf04319g04007.1	maker-Niben101Scf04319-snap-gene-4.6-mRNA-1	Niben101Scf04319g04007	receptor-like protein kinase 4	c(GO:0005524	GO:0006468	GO:0004674	GO:0016772	GO:0048544	GO:0004672)
Niben101Scf04339	maker	mRNA	610884	615448	NA	-	NA	Niben101Scf04339g06012.1	maker-Niben101Scf04339-snap-gene-6.11-mRNA-1	Niben101Scf04339g06012	Receptor-like protein kinase	c(GO:0016772	GO:0004674	GO:0006468	GO:0005524	GO:0004672)
Niben101Scf04343	maker	mRNA	30400	40567	NA	+	NA	Niben101Scf04343g00001.1	maker-Niben101Scf04343-snap-gene-0.0-mRNA-1	Niben101Scf04343g00001	Receptor-like protein kinase	c(GO:0004672	GO:0006468	GO:0005524	GO:0004674	GO:0016772)
Niben101Scf04350	maker	mRNA	4269	13789	NA	+	NA	Niben101Scf04350g00002.1	snap_masked-Niben101Scf04350-processed-gene-0.1-mRNA-1	Niben101Scf04350g00002	Receptor-like protein kinase 2	c(GO:0004672	GO:0004674	GO:0016772	GO:0005515	GO:0006468	GO:0005524)
Niben101Scf04375	maker	mRNA	1032863	1049386	NA	-	NA	Niben101Scf04375g10010.1	augustus_masked-Niben101Scf04375-processed-gene-10.9-mRNA-1	Niben101Scf04375g10010	Receptor-like protein kinase 2	c(GO:0005524	GO:0006468	GO:0016772	GO:0004674	GO:0004672)
Niben101Scf04400	maker	mRNA	399074	402445	NA	+	NA	Niben101Scf04400g04011.1	augustus_masked-Niben101Scf04400-processed-gene-4.10-mRNA-1	Niben101Scf04400g04011	receptor-like protein kinase 2	c(GO:0006468	GO:0005524	GO:0005515	GO:0004674	GO:0016772	GO:0004672)
Niben101Scf04409	maker	mRNA	18810	21534	NA	-	NA	Niben101Scf04409g00009.1	maker-Niben101Scf04409-snap-gene-0.8-mRNA-1	Niben101Scf04409g00009	receptor-like kinase 1	c(GO:0016772	GO:0006468	GO:0005524	GO:0004672)
Niben101Scf04416	maker	mRNA	10840	14804	NA	+	NA	Niben101Scf04416g00014.1	snap_masked-Niben101Scf04416-processed-gene-0.13-mRNA-1	Niben101Scf04416g00014	Receptor-like protein kinase 2	c(GO:0016772	GO:0005515	GO:0006468	GO:0005524	GO:0004672)
Niben101Scf04430	maker	mRNA	170625	175359	NA	+	NA	Niben101Scf04430g01006.1	maker-Niben101Scf04430-snap-gene-1.5-mRNA-1	Niben101Scf04430g01006	Receptor-like protein kinase 2	c(GO:0004672	GO:0016772	GO:0004674	GO:0006468	GO:0005524	GO:0005515)
Niben101Scf04445	maker	mRNA	135918	147686	NA	-	NA	Niben101Scf04445g01002.1	maker-Niben101Scf04445-snap-gene-1.1-mRNA-1	Niben101Scf04445g01002	Receptor-like protein kinase	c(GO:0005524	GO:0006468	GO:0004674	GO:0016772	GO:0030247	GO:0004672)
Niben101Scf04448	maker	mRNA	191794	199589	NA	-	NA	Niben101Scf04448g02011.1	maker-Niben101Scf04448-snap-gene-2.10-mRNA-1	Niben101Scf04448g02011	receptor-like protein kinase 1	c(GO:0048544	GO:0004672	GO:0005524	GO:0006468	GO:0004674	GO:0016772)
Niben101Scf04609	maker	mRNA	148763	156166	NA	+	NA	Niben101Scf04609g00013.1	maker-Niben101Scf04609-snap-gene-0.12-mRNA-1	Niben101Scf04609g00013	Receptor-like protein kinase 2	c(GO:0004672	GO:0004674	GO:0016772	GO:0006468	GO:0005524	GO:0005515)
Niben101Scf04617	maker	mRNA	61850	68900	NA	+	NA	Niben101Scf04617g00001.1	augustus_masked-Niben101Scf04617-processed-gene-0.0-mRNA-1	Niben101Scf04617g00001	Receptor-like protein kinase	c(GO:0004672	GO:0005524	GO:0006468	GO:0004674	GO:0016772)
Niben101Scf04709	maker	mRNA	122031	131276	NA	+	NA	Niben101Scf04709g00016.1	maker-Niben101Scf04709-snap-gene-0.15-mRNA-1	Niben101Scf04709g00016	Receptor-like protein kinase 2	c(GO:0004672	GO:0005515	GO:0006468	GO:0005524	GO:0016772	GO:0004674)
Niben101Scf04741	maker	mRNA	483516	490239	NA	+	NA	Niben101Scf04741g05001.1	maker-Niben101Scf04741-augustus-gene-5.0-mRNA-1	Niben101Scf04741g05001	Receptor-like protein kinase	c(GO:0005524	GO:0006468	GO:0016772	GO:0004674	GO:0004672)
Niben101Scf04778	maker	mRNA	179193	184671	NA	+	NA	Niben101Scf04778g01001.1	maker-Niben101Scf04778-snap-gene-1.0-mRNA-1	Niben101Scf04778g01001	Receptor-like protein kinase	c(GO:0005524	GO:0006468	GO:0016772	GO:0004674	GO:0004672)
Niben101Scf04782	maker	mRNA	241523	244748	NA	-	NA	Niben101Scf04782g02007.1	maker-Niben101Scf04782-snap-gene-2.6-mRNA-1	Niben101Scf04782g02007	Receptor-like protein kinase	c(GO:0004672	GO:0006468	GO:0005524	GO:0004674	GO:0016772)
Niben101Scf04794	maker	mRNA	146519	151129	NA	-	NA	Niben101Scf04794g01013.1	maker-Niben101Scf04794-augustus-gene-1.12-mRNA-1	Niben101Scf04794g01013	Receptor-like protein kinase 2	c(GO:0016772	GO:0004674	GO:0005524	GO:0006468	GO:0004672)
Niben101Scf04794	maker	mRNA	151171	151714	NA	-	NA	Niben101Scf04794g01014.1	maker-Niben101Scf04794-augustus-gene-1.13-mRNA-1	Niben101Scf04794g01014	Receptor-like protein kinase 2	GO:0005515
Niben101Scf04861	maker	mRNA	29496	32135	NA	+	NA	Niben101Scf04861g00003.1	augustus_masked-Niben101Scf04861-processed-gene-0.2-mRNA-1	Niben101Scf04861g00003	Receptor-like protein kinase	c(GO:0004672	GO:0006468	GO:0005524	GO:0016772	GO:0004674)
Niben101Scf04861	maker	mRNA	170414	174518	NA	+	NA	Niben101Scf04861g01010.1	maker-Niben101Scf04861-snap-gene-1.9-mRNA-1	Niben101Scf04861g01010	Receptor-like protein kinase	c(GO:0004672	GO:0005515	GO:0005524	GO:0006468	GO:0004674	GO:0016772)
Niben101Scf04869	maker	mRNA	651985	652962	NA	-	NA	Niben101Scf04869g06004.1	augustus_masked-Niben101Scf04869-processed-gene-6.3-mRNA-1	Niben101Scf04869g06004	Receptor-like protein kinase	c(GO:0004672	GO:0005524	GO:0006468	GO:0004674	GO:0016772)
Niben101Scf04941	maker	mRNA	175690	180833	NA	-	NA	Niben101Scf04941g01011.1	maker-Niben101Scf04941-snap-gene-1.10-mRNA-1	Niben101Scf04941g01011	Receptor-like protein kinase	c(GO:0004672	GO:0005524	GO:0006468	GO:0016772	GO:0004674)
Niben101Scf04943	maker	mRNA	51550	55886	NA	+	NA	Niben101Scf04943g00013.1	maker-Niben101Scf04943-augustus-gene-0.12-mRNA-1	Niben101Scf04943g00013	Receptor-like protein kinase	c(GO:0004672	GO:0004674	GO:0016772	GO:0005524	GO:0006468)
Niben101Scf04943	maker	mRNA	38731	47216	NA	+	NA	Niben101Scf04943g00001.1	augustus_masked-Niben101Scf04943-processed-gene-0.0-mRNA-1	Niben101Scf04943g00001	Receptor-like protein kinase	c(GO:0005524	GO:0006468	GO:0004674	GO:0016772	GO:0004672)
Niben101Scf04943	maker	mRNA	112579	115945	NA	+	NA	Niben101Scf04943g01010.1	maker-Niben101Scf04943-snap-gene-1.9-mRNA-1	Niben101Scf04943g01010	Receptor-like protein kinase	c(GO:0016772	GO:0004674	GO:0005524	GO:0006468	GO:0004672)
Niben101Scf04943	maker	mRNA	92767	100465	NA	+	NA	Niben101Scf04943g01001.1	maker-Niben101Scf04943-augustus-gene-1.0-mRNA-1	Niben101Scf04943g01001	receptor-like protein kinase [Capsicum annuum]	character(0)
Niben101Scf04943	maker	mRNA	228161	236531	NA	+	NA	Niben101Scf04943g01013.1	maker-Niben101Scf04943-snap-gene-1.12-mRNA-1	Niben101Scf04943g01013	Receptor-like protein kinase	c(GO:0005524	GO:0006468	GO:0016772	GO:0004674	GO:0004672)
Niben101Scf04943	maker	mRNA	225698	227749	NA	+	NA	Niben101Scf04943g01014.1	maker-Niben101Scf04943-snap-gene-1.13-mRNA-1	Niben101Scf04943g01014	Receptor-like protein kinase	c(GO:0006468	GO:0005524	GO:0016772	GO:0004672)
Niben101Scf04943	maker	mRNA	149788	158776	NA	-	NA	Niben101Scf04943g01039.1	augustus_masked-Niben101Scf04943-processed-gene-1.38-mRNA-1	Niben101Scf04943g01039	Receptor-like protein kinase	c(GO:0004674	GO:0016772	GO:0006468	GO:0005524	GO:0004672)
Niben101Scf04950	maker	mRNA	22751	31324	NA	+	NA	Niben101Scf04950g00013.1	maker-Niben101Scf04950-snap-gene-0.12-mRNA-1	Niben101Scf04950g00013	Receptor-like protein kinase 2	c(GO:0006468	GO:0005524	GO:0016772	GO:0004672)
Niben101Scf04950	maker	mRNA	314921	315289	NA	-	NA	Niben101Scf04950g03009.1	augustus_masked-Niben101Scf04950-processed-gene-3.8-mRNA-1	Niben101Scf04950g03009	Receptor-like protein kinase	putative [Solanum demissum]\)	character(0)
Niben101Scf04950	maker	mRNA	344806	345174	NA	-	NA	Niben101Scf04950g03010.1	augustus_masked-Niben101Scf04950-processed-gene-3.9-mRNA-1	Niben101Scf04950g03010	Receptor-like protein kinase	putative [Solanum demissum]\)	character(0)
Niben101Scf04995	maker	mRNA	19622	24094	NA	+	NA	Niben101Scf04995g00014.1	maker-Niben101Scf04995-snap-gene-0.13-mRNA-1	Niben101Scf04995g00014	Receptor-like protein kinase	c(GO:0005524	GO:0006468	GO:0016772	GO:0004674	GO:0004672)
Niben101Scf05009	maker	mRNA	301434	312807	NA	-	NA	Niben101Scf05009g03002.1	maker-Niben101Scf05009-snap-gene-3.1-mRNA-1	Niben101Scf05009g03002	Receptor-like protein kinase	c(GO:0004672	GO:0004674	GO:0016772	GO:0005524	GO:0006468)
Niben101Scf05011	maker	mRNA	191738	199079	NA	-	NA	Niben101Scf05011g01026.1	maker-Niben101Scf05011-snap-gene-1.25-mRNA-1	Niben101Scf05011g01026	Receptor-like protein kinase	c(GO:0005524	GO:0006468	GO:0016772	GO:0004674	GO:0004672)
Niben101Scf05017	maker	mRNA	782633	797300	NA	-	NA	Niben101Scf05017g07011.1	maker-Niben101Scf05017-snap-gene-7.10-mRNA-1	Niben101Scf05017g07011	Receptor-like protein kinase	c(GO:0006468	GO:0005524	GO:0016772	GO:0004674	GO:0004672)
Niben101Scf05025	maker	mRNA	1230753	1242875	NA	-	NA	Niben101Scf05025g11024.1	maker-Niben101Scf05025-snap-gene-11.23-mRNA-1	Niben101Scf05025g11024	Receptor-like protein kinase	c(GO:0004672	GO:0016772	GO:0005515	GO:0005524	GO:0006468)
Niben101Scf05035	maker	mRNA	114550	120784	NA	-	NA	Niben101Scf05035g01015.1	maker-Niben101Scf05035-augustus-gene-1.14-mRNA-1	Niben101Scf05035g01015	Receptor-like protein kinase	c(GO:0016772	GO:0004674	GO:0005524	GO:0006468	GO:0004672)
Niben101Scf05063	maker	mRNA	530621	533430	NA	-	NA	Niben101Scf05063g04005.1	maker-Niben101Scf05063-snap-gene-4.4-mRNA-1	Niben101Scf05063g04005	Receptor-like protein kinase 2	c(GO:0005515	GO:0005524	GO:0006468	GO:0016772	GO:0004672)
Niben101Scf05071	maker	mRNA	17872	22280	NA	+	NA	Niben101Scf05071g00010.1	maker-Niben101Scf05071-snap-gene-0.9-mRNA-1	Niben101Scf05071g00010	Receptor-like protein kinase 5	c(GO:0004674	GO:0016772	GO:0005515	GO:0006468	GO:0005524	GO:0004672)
Niben101Scf05078	maker	mRNA	619542	631983	NA	-	NA	Niben101Scf05078g06007.1	maker-Niben101Scf05078-snap-gene-6.6-mRNA-1	Niben101Scf05078g06007	Receptor-like protein kinase	c(GO:0004672	GO:0004674	GO:0016772	GO:0005509	GO:0006468	GO:0005524)
Niben101Scf05081	maker	mRNA	146394	160183	NA	+	NA	Niben101Scf05081g01018.1	maker-Niben101Scf05081-snap-gene-1.17-mRNA-1	Niben101Scf05081g01018	Receptor-like protein kinase	c(GO:0004672	GO:0016772	GO:0006468	GO:0005524)
Niben101Scf05102	maker	mRNA	344643	346513	NA	+	NA	Niben101Scf05102g03003.1	maker-Niben101Scf05102-snap-gene-3.2-mRNA-1	Niben101Scf05102g03003	Receptor-like protein kinase 5	c(GO:0005524	GO:0006468	GO:0004674	GO:0016772	GO:0004672)
Niben101Scf05102	maker	mRNA	343677	343921	NA	+	NA	Niben101Scf05102g03002.1	maker-Niben101Scf05102-snap-gene-3.1-mRNA-1	Niben101Scf05102g03002	Receptor-like protein kinase HSL1	character(0)
Niben101Scf05102	maker	mRNA	469915	471014	NA	+	NA	Niben101Scf05102g04001.1	augustus_masked-Niben101Scf05102-processed-gene-4.0-mRNA-1	Niben101Scf05102g04001	Receptor-like protein kinase	c(GO:0005524	GO:0006468	GO:0004674	GO:0016772	GO:0004672)
Niben101Scf05106	maker	mRNA	51200	55641	NA	+	NA	Niben101Scf05106g00013.1	maker-Niben101Scf05106-snap-gene-0.12-mRNA-1	Niben101Scf05106g00013	Receptor-like protein kinase	c(GO:0004672	GO:0006468	GO:0005524	GO:0004674	GO:0016772)
Niben101Scf05109	maker	mRNA	212225	212665	NA	+	NA	Niben101Scf05109g02008.1	maker-Niben101Scf05109-snap-gene-2.7-mRNA-1	Niben101Scf05109g02008	Receptor-like protein kinase 2	GO:0005515
Niben101Scf05118	maker	mRNA	1072791	1078107	NA	+	NA	Niben101Scf05118g10007.1	maker-Niben101Scf05118-snap-gene-10.6-mRNA-1	Niben101Scf05118g10007	Receptor-like protein kinase	c(GO:0005524	GO:0006468	GO:0016772	GO:0004674	GO:0004672)
Niben101Scf05137	maker	mRNA	293772	295607	NA	+	NA	Niben101Scf05137g01028.1	augustus_masked-Niben101Scf05137-processed-gene-1.27-mRNA-1	Niben101Scf05137g01028	Receptor-like protein kinase	c(GO:0048544	GO:0004672	GO:0005524	GO:0006468	GO:0004674	GO:0016772)
Niben101Scf05177	maker	mRNA	280677	283770	NA	-	NA	Niben101Scf05177g02026.1	maker-Niben101Scf05177-snap-gene-2.25-mRNA-1	Niben101Scf05177g02026	Receptor-like protein kinase	c(GO:0004672	GO:0005524	GO:0006468	GO:0005515	GO:0016772	GO:0004674)
Niben101Scf05188	maker	mRNA	317938	321093	NA	-	NA	Niben101Scf05188g03031.1	maker-Niben101Scf05188-snap-gene-3.30-mRNA-1	Niben101Scf05188g03031	Receptor-like protein kinase 5	c(GO:0006468	GO:0005524	GO:0005515	GO:0004674	GO:0016772	GO:0004672)
Niben101Scf05190	maker	mRNA	54666	59345	NA	+	NA	Niben101Scf05190g00001.1	maker-Niben101Scf05190-snap-gene-0.0-mRNA-1	Niben101Scf05190g00001	Receptor-like protein kinase 5	c(GO:0016772	GO:0004674	GO:0006468	GO:0005524	GO:0005515	GO:0004672)
Niben101Scf05202	maker	mRNA	1507	2661	NA	+	NA	Niben101Scf05202g00005.1	maker-Niben101Scf05202-augustus-gene-0.4-mRNA-1	Niben101Scf05202g00005	Receptor-like protein kinase	c(GO:0005524	GO:0006468	GO:0004674	GO:0016772	GO:0004672)
Niben101Scf05226	maker	mRNA	482328	485896	NA	+	NA	Niben101Scf05226g05015.1	maker-Niben101Scf05226-snap-gene-5.14-mRNA-1	Niben101Scf05226g05015	Receptor-like protein kinase	c(GO:0016772	GO:0004674	GO:0006468	GO:0005524	GO:0004672)
Niben101Scf05262	maker	mRNA	123072	126033	NA	+	NA	Niben101Scf05262g00020.1	maker-Niben101Scf05262-snap-gene-0.19-mRNA-1	Niben101Scf05262g00020	receptor-like kinase 1	c(GO:0005524	GO:0006468	GO:0005515	GO:0016772	GO:0004672)
Niben101Scf05300	maker	mRNA	186398	188962	NA	-	NA	Niben101Scf05300g01006.1	augustus_masked-Niben101Scf05300-processed-gene-1.5-mRNA-1	Niben101Scf05300g01006	Receptor-like protein kinase	c(GO:0016772	GO:0004674	GO:0006468	GO:0005524	GO:0004672)
Niben101Scf05301	maker	mRNA	474028	475962	NA	+	NA	Niben101Scf05301g04003.1	augustus_masked-Niben101Scf05301-processed-gene-4.2-mRNA-1	Niben101Scf05301g04003	Receptor-like protein kinase	c(GO:0004672	GO:0016772	GO:0004674	GO:0005524	GO:0006468)
Niben101Scf05301	maker	mRNA	442772	446043	NA	-	NA	Niben101Scf05301g04006.1	snap_masked-Niben101Scf05301-processed-gene-4.5-mRNA-1	Niben101Scf05301g04006	Receptor-like protein kinase 2	c(GO:0016772	GO:0004674	GO:0005524	GO:0006468	GO:0004672)
Niben101Scf05307	maker	mRNA	162402	162752	NA	+	NA	Niben101Scf05307g01008.1	augustus_masked-Niben101Scf05307-processed-gene-1.7-mRNA-1	Niben101Scf05307g01008	Receptor-like protein kinase	c(GO:0004674	GO:0016772	GO:0006468	GO:0005524	GO:0004672)
Niben101Scf05316	maker	mRNA	194839	198191	NA	+	NA	Niben101Scf05316g02006.1	maker-Niben101Scf05316-snap-gene-2.5-mRNA-1	Niben101Scf05316g02006	Receptor-like protein kinase	c(GO:0016772	GO:0005524	GO:0006468	GO:0004672)
Niben101Scf05321	maker	mRNA	238168	239640	NA	-	NA	Niben101Scf05321g02001.1	augustus_masked-Niben101Scf05321-processed-gene-2.0-mRNA-1	Niben101Scf05321g02001	Receptor-like protein kinase	c(GO:0004672	GO:0005524	GO:0006468	GO:0016772	GO:0004674)
Niben101Scf05324	maker	mRNA	312273	319465	NA	+	NA	Niben101Scf05324g03004.1	augustus_masked-Niben101Scf05324-processed-gene-3.3-mRNA-1	Niben101Scf05324g03004	Receptor-like protein kinase	c(GO:0004672	GO:0016772	GO:0004674	GO:0006468	GO:0005524)
Niben101Scf05348	maker	mRNA	169399	173221	NA	-	NA	Niben101Scf05348g01026.1	maker-Niben101Scf05348-snap-gene-1.25-mRNA-1	Niben101Scf05348g01026	Receptor-like protein kinase 2	c(GO:0006468	GO:0005524	GO:0005515	GO:0016772	GO:0004672)
Niben101Scf05368	maker	mRNA	738506	740861	NA	-	NA	Niben101Scf05368g07009.1	maker-Niben101Scf05368-snap-gene-7.8-mRNA-1	Niben101Scf05368g07009	Receptor-like protein kinase	c(GO:0004672	GO:0005515	GO:0006468	GO:0005524	GO:0016772	GO:0004674	GO:0005509)
Niben101Scf05369	maker	mRNA	17517	23844	NA	-	NA	Niben101Scf05369g00007.1	maker-Niben101Scf05369-snap-gene-0.6-mRNA-1	Niben101Scf05369g00007	Receptor-like protein kinase	c(GO:0004672	GO:0005515	GO:0005524	GO:0006468	GO:0016772)
Niben101Scf05391	maker	mRNA	339279	340136	NA	-	NA	Niben101Scf05391g03003.1	augustus_masked-Niben101Scf05391-processed-gene-3.2-mRNA-1	Niben101Scf05391g03003	Receptor-like protein kinase	c(GO:0016772	GO:0005524	GO:0006468	GO:0004672)
Niben101Scf05405	maker	mRNA	597451	602976	NA	-	NA	Niben101Scf05405g06012.1	maker-Niben101Scf05405-augustus-gene-6.11-mRNA-1	Niben101Scf05405g06012	Receptor-like protein kinase	c(GO:0006468	GO:0006950	GO:0005524	GO:0016772	GO:0004674	GO:0004672)
Niben101Scf05412	maker	mRNA	118895	122998	NA	+	NA	Niben101Scf05412g01001.1	maker-Niben101Scf05412-augustus-gene-1.0-mRNA-1	Niben101Scf05412g01001	Receptor-like protein kinase	c(GO:0005524	GO:0006468	GO:0004674	GO:0016772	GO:0004672)
Niben101Scf05415	maker	mRNA	174018	176759	NA	-	NA	Niben101Scf05415g01002.1	snap_masked-Niben101Scf05415-processed-gene-1.1-mRNA-1	Niben101Scf05415g01002	Receptor-like protein kinase 5	c(GO:0004713	GO:0006468	GO:0005524	GO:0016772	GO:0004672)
Niben101Scf05417	maker	mRNA	17008	24485	NA	+	NA	Niben101Scf05417g00005.1	maker-Niben101Scf05417-snap-gene-0.4-mRNA-1	Niben101Scf05417g00005	Receptor-like protein kinase	GO:0016772
Niben101Scf05437	maker	mRNA	686145	689063	NA	+	NA	Niben101Scf05437g06022.1	maker-Niben101Scf05437-snap-gene-6.21-mRNA-1	Niben101Scf05437g06022	Receptor-like protein kinase	c(GO:0004672	GO:0004674	GO:0016772	GO:0005515	GO:0006468	GO:0005524)
Niben101Scf05440	maker	mRNA	53149	60778	NA	-	NA	Niben101Scf05440g00014.1	maker-Niben101Scf05440-snap-gene-0.13-mRNA-1	Niben101Scf05440g00014	Receptor-like protein kinase	c(GO:0005524	GO:0006468	GO:0016772	GO:0004672)
Niben101Scf05440	maker	mRNA	61704	64128	NA	-	NA	Niben101Scf05440g00008.1	maker-Niben101Scf05440-augustus-gene-0.7-mRNA-1	Niben101Scf05440g00008	Receptor-like protein kinase	GO:0005515
Niben101Scf05467	maker	mRNA	207365	224674	NA	-	NA	Niben101Scf05467g02004.1	augustus_masked-Niben101Scf05467-processed-gene-2.3-mRNA-1	Niben101Scf05467g02004	Receptor-like protein kinase	c(GO:0004674	GO:0016772	GO:0005524	GO:0006468	GO:0004672)
Niben101Scf05469	maker	mRNA	13729	17833	NA	-	NA	Niben101Scf05469g00004.1	maker-Niben101Scf05469-snap-gene-0.3-mRNA-1	Niben101Scf05469g00004	Receptor-like protein kinase	c(GO:0004672	GO:0004713	GO:0006468	GO:0005524	GO:0005515	GO:0016772)
Niben101Scf05476	maker	mRNA	167634	171817	NA	+	NA	Niben101Scf05476g01001.1	maker-Niben101Scf05476-snap-gene-1.0-mRNA-1	Niben101Scf05476g01001	Receptor-like protein kinase	c(GO:0004672	GO:0005524	GO:0006468	GO:0004674	GO:0016772)
Niben101Scf05610	maker	mRNA	257658	263872	NA	-	NA	Niben101Scf05610g02005.1	maker-Niben101Scf05610-snap-gene-2.4-mRNA-1	Niben101Scf05610g02005	Receptor-like protein kinase	c(GO:0004672	GO:0016772	GO:0004674	GO:0005524	GO:0006468)
Niben101Scf05615	maker	mRNA	39598	42098	NA	+	NA	Niben101Scf05615g00002.1	snap_masked-Niben101Scf05615-processed-gene-0.1-mRNA-1	Niben101Scf05615g00002	receptor-like protein kinase 4	c(GO:0004672	GO:0005524	GO:0006468	GO:0016772	GO:0004674)
Niben101Scf05615	maker	mRNA	66228	68487	NA	+	NA	Niben101Scf05615g01001.1	maker-Niben101Scf05615-snap-gene-1.0-mRNA-1	Niben101Scf05615g01001	Receptor-like protein kinase	c(GO:0006468	GO:0005524	GO:0016772	GO:0004674	GO:0004672)
Niben101Scf05637	maker	mRNA	96425	99955	NA	+	NA	Niben101Scf05637g00007.1	augustus_masked-Niben101Scf05637-processed-gene-0.6-mRNA-1	Niben101Scf05637g00007	Receptor-like protein kinase 2	c(GO:0016772	GO:0004674	GO:0005524	GO:0006468	GO:0005515	GO:0004672)
Niben101Scf05645	maker	mRNA	55325	59745	NA	+	NA	Niben101Scf05645g00005.1	maker-Niben101Scf05645-snap-gene-0.4-mRNA-1	Niben101Scf05645g00005	Receptor-like protein kinase 5	c(GO:0004674	GO:0016772	GO:0005515	GO:0005524	GO:0006468	GO:0004672)
Niben101Scf05675	maker	mRNA	129415	131991	NA	-	NA	Niben101Scf05675g01018.1	maker-Niben101Scf05675-snap-gene-1.17-mRNA-1	Niben101Scf05675g01018	receptor-like protein kinase 4	c(GO:0004672	GO:0016772	GO:0004674	GO:0006468	GO:0005524)
Niben101Scf05675	maker	mRNA	127424	129374	NA	-	NA	Niben101Scf05675g01017.1	maker-Niben101Scf05675-snap-gene-1.16-mRNA-1	Niben101Scf05675g01017	receptor-like protein kinase 4	character(0)
Niben101Scf05678	maker	mRNA	208608	216038	NA	+	NA	Niben101Scf05678g02013.1	maker-Niben101Scf05678-augustus-gene-2.12-mRNA-1	Niben101Scf05678g02013	Receptor-like protein kinase	c(GO:0004674	GO:0016772	GO:0006468	GO:0005524	GO:0004672)
Niben101Scf05720	maker	mRNA	19897	24433	NA	+	NA	Niben101Scf05720g00004.1	maker-Niben101Scf05720-augustus-gene-0.3-mRNA-1	Niben101Scf05720g00004	Receptor-like protein kinase	c(GO:0004672	GO:0004674	GO:0016772	GO:0005524	GO:0006468)
Niben101Scf05720	maker	mRNA	146306	147015	NA	+	NA	Niben101Scf05720g01006.1	maker-Niben101Scf05720-snap-gene-1.5-mRNA-1	Niben101Scf05720g01006	Receptor-like protein kinase	character(0)
Niben101Scf05731	maker	mRNA	112005	115446	NA	-	NA	Niben101Scf05731g00021.1	augustus_masked-Niben101Scf05731-processed-gene-0.20-mRNA-1	Niben101Scf05731g00021	Receptor-like protein kinase	c(GO:0004672	GO:0005524	GO:0006468	GO:0016772	GO:0004674)
Niben101Scf05731	maker	mRNA	15516	17921	NA	-	NA	Niben101Scf05731g00005.1	snap_masked-Niben101Scf05731-processed-gene-0.4-mRNA-1	Niben101Scf05731g00005	Receptor-like protein kinase 2	c(GO:0004672	GO:0006468	GO:0005524	GO:0016772	GO:0004674)
Niben101Scf05811	maker	mRNA	162928	163919	NA	-	NA	Niben101Scf05811g01006.1	maker-Niben101Scf05811-snap-gene-1.5-mRNA-1	Niben101Scf05811g01006	Receptor-like protein kinase	c(GO:0004674	GO:0016772	GO:0005524	GO:0006468	GO:0004672)
Niben101Scf05811	maker	mRNA	863569	868285	NA	+	NA	Niben101Scf05811g08010.1	maker-Niben101Scf05811-augustus-gene-8.9-mRNA-1	Niben101Scf05811g08010	Receptor-like protein kinase	c(GO:0004672	GO:0016772	GO:0004674	GO:0006468	GO:0005524	GO:0005515)
Niben101Scf05827	maker	mRNA	438217	443962	NA	+	NA	Niben101Scf05827g04003.1	augustus_masked-Niben101Scf05827-processed-gene-4.2-mRNA-1	Niben101Scf05827g04003	Receptor-like protein kinase	c(GO:0004672	GO:0016772	GO:0006468	GO:0005524)
Niben101Scf05839	maker	mRNA	67256	71177	NA	+	NA	Niben101Scf05839g00002.1	maker-Niben101Scf05839-snap-gene-0.1-mRNA-1	Niben101Scf05839g00002	Receptor-like protein kinase	c(GO:0006468	GO:0005524	GO:0004674	GO:0016772	GO:0004672)
Niben101Scf05841	maker	mRNA	135190	136814	NA	-	NA	Niben101Scf05841g01026.1	augustus_masked-Niben101Scf05841-processed-gene-1.25-mRNA-1	Niben101Scf05841g01026	Receptor-like protein kinase	c(GO:0006468	GO:0005524	GO:0016772	GO:0004672)
Niben101Scf05896	maker	mRNA	261280	266168	NA	+	NA	Niben101Scf05896g02007.1	maker-Niben101Scf05896-snap-gene-2.6-mRNA-1	Niben101Scf05896g02007	Receptor-like protein kinase 5	c(GO:0004672	GO:0004674	GO:0016772	GO:0006468	GO:0005524	GO:0005515)
Niben101Scf05916	maker	mRNA	60076	65354	NA	-	NA	Niben101Scf05916g00004.1	maker-Niben101Scf05916-snap-gene-0.3-mRNA-1	Niben101Scf05916g00004	Receptor-like protein kinase	c(GO:0004672	GO:0016772	GO:0004674	GO:0006468	GO:0005524)
Niben101Scf05928	maker	mRNA	42110	44983	NA	+	NA	Niben101Scf05928g00006.1	maker-Niben101Scf05928-snap-gene-0.5-mRNA-1	Niben101Scf05928g00006	Receptor-like protein kinase	c(GO:0004672	GO:0005524	GO:0006468	GO:0004674	GO:0016772)
Niben101Scf05928	maker	mRNA	479619	484026	NA	+	NA	Niben101Scf05928g03007.1	maker-Niben101Scf05928-snap-gene-3.6-mRNA-1	Niben101Scf05928g03007	Receptor-like protein kinase	c(GO:0004674	GO:0016772	GO:0005515	GO:0006468	GO:0005524	GO:0004672)
Niben101Scf05948	maker	mRNA	435149	437644	NA	-	NA	Niben101Scf05948g04005.1	augustus_masked-Niben101Scf05948-processed-gene-4.4-mRNA-1	Niben101Scf05948g04005	receptor-like protein kinase 4	c(GO:0004672	GO:0016772	GO:0004674	GO:0006468	GO:0005524)
Niben101Scf05959	maker	mRNA	127495	128186	NA	+	NA	Niben101Scf05959g01004.1	maker-Niben101Scf05959-snap-gene-1.3-mRNA-1	Niben101Scf05959g01004	Receptor-like protein kinase	c(GO:0004674	GO:0016772	GO:0006468	GO:0005524	GO:0004672)
Niben101Scf05961	maker	mRNA	268057	270609	NA	+	NA	Niben101Scf05961g02036.1	maker-Niben101Scf05961-snap-gene-2.35-mRNA-1	Niben101Scf05961g02036	Receptor-like protein kinase 2	c(GO:0004672	GO:0006468	GO:0005524	GO:0005515	GO:0016772)
Niben101Scf06081	maker	mRNA	390351	394301	NA	-	NA	Niben101Scf06081g04017.1	snap_masked-Niben101Scf06081-processed-gene-4.16-mRNA-1	Niben101Scf06081g04017	receptor-like kinase 1	c(GO:0004672	GO:0005515	GO:0006468	GO:0005524	GO:0016772)
Niben101Scf06084	maker	mRNA	101402	104319	NA	+	NA	Niben101Scf06084g01008.1	augustus_masked-Niben101Scf06084-processed-gene-1.7-mRNA-1	Niben101Scf06084g01008	Receptor-like protein kinase	c(GO:0004672	GO:0005524	GO:0006468	GO:0004674	GO:0016772)
Niben101Scf06091	maker	mRNA	699756	705485	NA	+	NA	Niben101Scf06091g07001.1	maker-Niben101Scf06091-snap-gene-7.0-mRNA-1	Niben101Scf06091g07001	Receptor-like protein kinase	c(GO:0016772	GO:0005524	GO:0006468	GO:0004672)
Niben101Scf06123	maker	mRNA	373514	376110	NA	+	NA	Niben101Scf06123g03010.1	maker-Niben101Scf06123-augustus-gene-3.9-mRNA-1	Niben101Scf06123g03010	Receptor-like protein kinase	c(GO:0004674	GO:0016772	GO:0004713	GO:0006468	GO:0005524	GO:0004672)
Niben101Scf06123	maker	mRNA	391655	397994	NA	-	NA	Niben101Scf06123g04007.1	maker-Niben101Scf06123-snap-gene-4.6-mRNA-1	Niben101Scf06123g04007	Receptor-like protein kinase	c(GO:0004672	GO:0005515	GO:0005524	GO:0006468	GO:0004674	GO:0016772)
Niben101Scf06172	maker	mRNA	287750	296380	NA	-	NA	Niben101Scf06172g03007.1	maker-Niben101Scf06172-snap-gene-3.6-mRNA-1	Niben101Scf06172g03007	Receptor-like protein kinase	c(GO:0004672	GO:0006468	GO:0005524	GO:0016772	GO:0004674)
Niben101Scf06186	maker	mRNA	721406	736064	NA	-	NA	Niben101Scf06186g07005.1	maker-Niben101Scf06186-snap-gene-7.4-mRNA-1	Niben101Scf06186g07005	Receptor-like protein kinase	c(GO:0016772	GO:0016567	GO:0004842	GO:0005524	GO:0006468	GO:0004672)
Niben101Scf06204	maker	mRNA	61874	63893	NA	-	NA	Niben101Scf06204g00001.1	maker-Niben101Scf06204-snap-gene-0.0-mRNA-1	Niben101Scf06204g00001	receptor-like kinase 1	c(GO:0016772	GO:0006468	GO:0005524	GO:0005515	GO:0004672)
Niben101Scf06277	maker	mRNA	414286	418464	NA	+	NA	Niben101Scf06277g04011.1	maker-Niben101Scf06277-snap-gene-4.10-mRNA-1	Niben101Scf06277g04011	receptor-like kinase 902	c(GO:0004672	GO:0005524	GO:0006468	GO:0005515	GO:0016772)
Niben101Scf06277	maker	mRNA	480277	486459	NA	+	NA	Niben101Scf06277g04015.1	maker-Niben101Scf06277-augustus-gene-4.14-mRNA-1	Niben101Scf06277g04015	Receptor-like protein kinase	c(GO:0006468	GO:0006950	GO:0005524	GO:0016772	GO:0004674	GO:0004672)
Niben101Scf06357	maker	mRNA	69317	81337	NA	+	NA	Niben101Scf06357g00011.1	maker-Niben101Scf06357-snap-gene-0.10-mRNA-1	Niben101Scf06357g00011	Receptor-like protein kinase	c(GO:0005524	GO:0006468	GO:0004674	GO:0016772	GO:0004518	GO:0004672)
Niben101Scf06369	maker	mRNA	34425	39593	NA	+	NA	Niben101Scf06369g00007.1	maker-Niben101Scf06369-snap-gene-0.6-mRNA-1	Niben101Scf06369g00007	Receptor-like protein kinase 2	c(GO:0004672	GO:0006468	GO:0005524	GO:0005515	GO:0016772)
Niben101Scf06394	maker	mRNA	877593	890273	NA	+	NA	Niben101Scf06394g08019.1	maker-Niben101Scf06394-snap-gene-8.18-mRNA-1	Niben101Scf06394g08019	Receptor-like protein kinase	c(GO:0006468	GO:0005524	GO:0016772	GO:0004674	GO:0030247	GO:0004672)
Niben101Scf06404	maker	mRNA	166753	173272	NA	-	NA	Niben101Scf06404g01003.1	maker-Niben101Scf06404-snap-gene-1.2-mRNA-1	Niben101Scf06404g01003	Receptor-like protein kinase	c(GO:0004672	GO:0005524	GO:0006468	GO:0016772	GO:0004674)
Niben101Scf06437	maker	mRNA	40165	41205	NA	+	NA	Niben101Scf06437g00005.1	augustus_masked-Niben101Scf06437-processed-gene-0.4-mRNA-1	Niben101Scf06437g00005	Receptor-like protein kinase	c(GO:0004674	GO:0016772	GO:0006468	GO:0005524	GO:0004672)
Niben101Scf06441	maker	mRNA	11649	15729	NA	+	NA	Niben101Scf06441g00014.1	maker-Niben101Scf06441-snap-gene-0.13-mRNA-1	Niben101Scf06441g00014	Receptor-like protein kinase	c(GO:0005524	GO:0006468	GO:0005515	GO:0004674	GO:0016772	GO:0004672)
Niben101Scf06482	maker	mRNA	378985	382989	NA	-	NA	Niben101Scf06482g03003.1	maker-Niben101Scf06482-snap-gene-3.2-mRNA-1	Niben101Scf06482g03003	Receptor-like protein kinase	c(GO:0004672	GO:0004674	GO:0016772	GO:0006468	GO:0005524)
Niben101Scf06509	maker	mRNA	250205	255024	NA	-	NA	Niben101Scf06509g02006.1	maker-Niben101Scf06509-snap-gene-2.5-mRNA-1	Niben101Scf06509g02006	Receptor-like protein kinase 5	c(GO:0004674	GO:0016772	GO:0005524	GO:0006468	GO:0005515	GO:0004672)
Niben101Scf06562	maker	mRNA	210045	214745	NA	-	NA	Niben101Scf06562g02013.1	maker-Niben101Scf06562-augustus-gene-2.12-mRNA-1	Niben101Scf06562g02013	Receptor-like protein kinase 2	c(GO:0004674	GO:0016772	GO:0006468	GO:0005524	GO:0004672)
Niben101Scf06565	maker	mRNA	340259	343102	NA	-	NA	Niben101Scf06565g03017.1	maker-Niben101Scf06565-snap-gene-3.16-mRNA-1	Niben101Scf06565g03017	receptor-like kinase 1	c(GO:0005515	GO:0006468	GO:0005524	GO:0016772	GO:0004672)
Niben101Scf06603	maker	mRNA	142841	146737	NA	+	NA	Niben101Scf06603g01009.1	maker-Niben101Scf06603-snap-gene-1.8-mRNA-1	Niben101Scf06603g01009	Receptor-like protein kinase	c(GO:0005524	GO:0006468	GO:0016772	GO:0004672)
Niben101Scf06678	maker	mRNA	311400	318680	NA	+	NA	Niben101Scf06678g03002.1	maker-Niben101Scf06678-augustus-gene-3.1-mRNA-1	Niben101Scf06678g03002	Receptor-like protein kinase	c(GO:0004672	GO:0006468	GO:0005524	GO:0016772	GO:0004674)
Niben101Scf06684	maker	mRNA	67336	69079	NA	-	NA	Niben101Scf06684g00007.1	maker-Niben101Scf06684-snap-gene-0.6-mRNA-1	Niben101Scf06684g00007	Receptor-like protein kinase 2	c(GO:0004672	GO:0016772	GO:0005524	GO:0006468)
Niben101Scf06684	maker	mRNA	374027	376963	NA	-	NA	Niben101Scf06684g03027.1	maker-Niben101Scf06684-snap-gene-3.26-mRNA-1	Niben101Scf06684g03027	receptor-like protein kinase 4	c(GO:0004672	GO:0048544	GO:0004674	GO:0016772	GO:0005524	GO:0006468)
Niben101Scf06700	maker	mRNA	526767	530520	NA	-	NA	Niben101Scf06700g04008.1	maker-Niben101Scf06700-snap-gene-4.7-mRNA-1	Niben101Scf06700g04008	Receptor-like protein kinase 2	c(GO:0005524	GO:0006468	GO:0005515	GO:0016772	GO:0004674	GO:0004672)
Niben101Scf06726	maker	mRNA	89818	97816	NA	-	NA	Niben101Scf06726g00018.1	maker-Niben101Scf06726-augustus-gene-0.17-mRNA-1	Niben101Scf06726g00018	Receptor-like protein kinase	c(GO:0004672	GO:0004674	GO:0016772	GO:0005524	GO:0006468)
Niben101Scf06750	maker	mRNA	193261	210028	NA	-	NA	Niben101Scf06750g02015.1	maker-Niben101Scf06750-snap-gene-2.14-mRNA-1	Niben101Scf06750g02015	Receptor-like protein kinase	c(GO:0016772	GO:0004674	GO:0005524	GO:0006468	GO:0004672)
Niben101Scf06774	maker	mRNA	224625	234156	NA	+	NA	Niben101Scf06774g02013.1	maker-Niben101Scf06774-snap-gene-2.12-mRNA-1	Niben101Scf06774g02013	Receptor-like protein kinase 2	c(GO:0004672	GO:0004674	GO:0016772	GO:0006468	GO:0005524	GO:0005515)
Niben101Scf06774	maker	mRNA	289072	289428	NA	-	NA	Niben101Scf06774g02015.1	maker-Niben101Scf06774-snap-gene-2.14-mRNA-1	Niben101Scf06774g02015	Receptor-like protein kinase 2	c(GO:0004672	GO:0016772	GO:0005524	GO:0006468)
Niben101Scf06807	maker	mRNA	278597	280453	NA	-	NA	Niben101Scf06807g02005.1	augustus_masked-Niben101Scf06807-processed-gene-2.4-mRNA-1	Niben101Scf06807g02005	Receptor-like protein kinase 5	c(GO:0016772	GO:0005524	GO:0006468	GO:0005515	GO:0004672)
Niben101Scf06825	maker	mRNA	265668	269965	NA	+	NA	Niben101Scf06825g02003.1	maker-Niben101Scf06825-snap-gene-2.2-mRNA-1	Niben101Scf06825g02003	receptor-like kinase 902	c(GO:0004672	GO:0016772	GO:0005515	GO:0006468	GO:0005524)
Niben101Scf06902	maker	mRNA	324252	330088	NA	+	NA	Niben101Scf06902g02019.1	maker-Niben101Scf06902-augustus-gene-2.18-mRNA-1	Niben101Scf06902g02019	Receptor-like protein kinase	c(GO:0016772	GO:0004674	GO:0006468	GO:0005524	GO:0004672)
Niben101Scf06909	maker	mRNA	36056	40799	NA	+	NA	Niben101Scf06909g00004.1	maker-Niben101Scf06909-augustus-gene-0.3-mRNA-1	Niben101Scf06909g00004	Receptor-like protein kinase	c(GO:0016772	GO:0005524	GO:0006468	GO:0004672)
Niben101Scf06909	maker	mRNA	411031	419054	NA	-	NA	Niben101Scf06909g04005.1	maker-Niben101Scf06909-snap-gene-4.4-mRNA-1	Niben101Scf06909g04005	Receptor-like protein kinase	c(GO:0006468	GO:0005524	GO:0005515	GO:0005509	GO:0016772	GO:0004672)
Niben101Scf06928	maker	mRNA	158282	161081	NA	-	NA	Niben101Scf06928g01009.1	maker-Niben101Scf06928-snap-gene-1.8-mRNA-1	Niben101Scf06928g01009	Receptor-like protein kinase	c(GO:0005524	GO:0006468	GO:0004674	GO:0016772	GO:0004672)
Niben101Scf06928	maker	mRNA	138424	140727	NA	+	NA	Niben101Scf06928g01008.1	maker-Niben101Scf06928-snap-gene-1.7-mRNA-1	Niben101Scf06928g01008	Receptor-like protein kinase	c(GO:0004672	GO:0005515	GO:0006468	GO:0005524	GO:0004674	GO:0016772)
Niben101Scf06945	maker	mRNA	103316	106858	NA	+	NA	Niben101Scf06945g00014.1	maker-Niben101Scf06945-snap-gene-0.13-mRNA-1	Niben101Scf06945g00014	Receptor-like protein kinase 2	c(GO:0004672	GO:0005524	GO:0006468	GO:0005515	GO:0016772	GO:0004674)
Niben101Scf06958	maker	mRNA	48019	49920	NA	-	NA	Niben101Scf06958g00006.1	augustus_masked-Niben101Scf06958-processed-gene-0.5-mRNA-1	Niben101Scf06958g00006	Receptor-like protein kinase	c(GO:0006468	GO:0005524	GO:0016772	GO:0004672)
Niben101Scf07008	maker	mRNA	133604	146347	NA	+	NA	Niben101Scf07008g01017.1	maker-Niben101Scf07008-augustus-gene-1.16-mRNA-1	Niben101Scf07008g01017	Receptor-like protein kinase	c(GO:0006468	GO:0005524	GO:0004674	GO:0016772	GO:0004672)
Niben101Scf07013	maker	mRNA	101119	126049	NA	+	NA	Niben101Scf07013g00006.1	maker-Niben101Scf07013-snap-gene-0.5-mRNA-1	Niben101Scf07013g00006	Receptor-like protein kinase	c(GO:0016772	GO:0004674	GO:0006468	GO:0005524	GO:0004672)
Niben101Scf07019	maker	mRNA	355306	362354	NA	-	NA	Niben101Scf07019g02007.1	maker-Niben101Scf07019-snap-gene-2.6-mRNA-1	Niben101Scf07019g02007	Receptor-like protein kinase 5	c(GO:0016772	GO:0004674	GO:0005524	GO:0006468	GO:0004672)
Niben101Scf07054	maker	mRNA	238707	251432	NA	-	NA	Niben101Scf07054g02001.1	maker-Niben101Scf07054-augustus-gene-2.0-mRNA-1	Niben101Scf07054g02001	Receptor-like protein kinase 2	c(GO:0004672	GO:0004674	GO:0016772	GO:0006468	GO:0005524	GO:0005515)
Niben101Scf07061	maker	mRNA	182564	186773	NA	+	NA	Niben101Scf07061g01018.1	maker-Niben101Scf07061-snap-gene-1.17-mRNA-1	Niben101Scf07061g01018	Receptor-like protein kinase	c(GO:0004674	GO:0016772	GO:0006468	GO:0005524	GO:0004672)
Niben101Scf07109	maker	mRNA	544359	557743	NA	+	NA	Niben101Scf07109g05001.1	maker-Niben101Scf07109-snap-gene-5.0-mRNA-1	Niben101Scf07109g05001	Receptor-like protein kinase	c(GO:0004672	GO:0016772	GO:0004674	GO:0006950	GO:0006468	GO:0005524)
Niben101Scf07123	maker	mRNA	194652	197462	NA	+	NA	Niben101Scf07123g01020.1	maker-Niben101Scf07123-augustus-gene-1.19-mRNA-1	Niben101Scf07123g01020	Receptor-like protein 12	GO:0005515
Niben101Scf07241	maker	mRNA	69855	74329	NA	-	NA	Niben101Scf07241g00015.1	maker-Niben101Scf07241-snap-gene-0.14-mRNA-1	Niben101Scf07241g00015	Receptor-like protein kinase	c(GO:0004672	GO:0005524	GO:0006468	GO:0016772	GO:0004674)
Niben101Scf07255	maker	mRNA	165326	173196	NA	-	NA	Niben101Scf07255g01012.1	maker-Niben101Scf07255-snap-gene-1.11-mRNA-1	Niben101Scf07255g01012	Receptor-like protein kinase	c(GO:0004672	GO:0016772	GO:0005524	GO:0006468	GO:0005515)
Niben101Scf07278	maker	mRNA	162683	168722	NA	-	NA	Niben101Scf07278g01016.1	maker-Niben101Scf07278-snap-gene-1.15-mRNA-1	Niben101Scf07278g01016	Receptor-like protein kinase	c(GO:0004672	GO:0006468	GO:0005524	GO:0004674	GO:0016772)
Niben101Scf07288	maker	mRNA	1261698	1265970	NA	-	NA	Niben101Scf07288g12011.1	maker-Niben101Scf07288-snap-gene-12.10-mRNA-1	Niben101Scf07288g12011	Receptor-like protein kinase	c(GO:0004672	GO:0004674	GO:0016772	GO:0006468	GO:0005524)
Niben101Scf07327	maker	mRNA	131252	136018	NA	+	NA	Niben101Scf07327g01026.1	maker-Niben101Scf07327-snap-gene-1.25-mRNA-1	Niben101Scf07327g01026	receptor-like protein kinase 4	c(GO:0048544	GO:0004672	GO:0005524	GO:0006468	GO:0016772	GO:0004674)
Niben101Scf07375	maker	mRNA	267798	272471	NA	+	NA	Niben101Scf07375g01008.1	maker-Niben101Scf07375-snap-gene-1.7-mRNA-1	Niben101Scf07375g01008	Receptor-like protein kinase 2	c(GO:0004672	GO:0004674	GO:0016772	GO:0005524	GO:0006468	GO:0005515)
Niben101Scf07395	maker	mRNA	119919	127146	NA	+	NA	Niben101Scf07395g00032.1	maker-Niben101Scf07395-augustus-gene-0.31-mRNA-1	Niben101Scf07395g00032	Receptor-like protein kinase 2	c(GO:0005524	GO:0006468	GO:0005515	GO:0004674	GO:0016772	GO:0004672)
Niben101Scf07413	maker	mRNA	701991	766716	NA	-	NA	Niben101Scf07413g07001.1	snap_masked-Niben101Scf07413-processed-gene-7.0-mRNA-1	Niben101Scf07413g07001	Receptor-like protein kinase 5	character(0)
Niben101Scf07442	maker	mRNA	255193	257823	NA	-	NA	Niben101Scf07442g01027.1	augustus_masked-Niben101Scf07442-processed-gene-1.26-mRNA-1	Niben101Scf07442g01027	Receptor-like protein kinase	c(GO:0004672	GO:0006468	GO:0005524	GO:0004674	GO:0016772)
Niben101Scf07463	maker	mRNA	199089	204265	NA	+	NA	Niben101Scf07463g01008.1	maker-Niben101Scf07463-snap-gene-1.7-mRNA-1	Niben101Scf07463g01008	Receptor-like protein kinase 2	c(GO:0005515	GO:0005524	GO:0006468	GO:0016772	GO:0004674	GO:0004672)
Niben101Scf07477	maker	mRNA	328534	330759	NA	+	NA	Niben101Scf07477g02005.1	snap_masked-Niben101Scf07477-processed-gene-2.4-mRNA-1	Niben101Scf07477g02005	Receptor-like protein kinase	c(GO:0006468	GO:0005524	GO:0016772	GO:0048544	GO:0004672)
Niben101Scf07488	maker	mRNA	61035	85149	NA	-	NA	Niben101Scf07488g00024.1	snap_masked-Niben101Scf07488-processed-gene-0.23-mRNA-1	Niben101Scf07488g00024	Receptor-like protein kinase 5	c(GO:0016772	GO:0005515	GO:0005524	GO:0006468	GO:0004672)
Niben101Scf07576	maker	mRNA	439411	446100	NA	+	NA	Niben101Scf07576g04015.1	maker-Niben101Scf07576-snap-gene-4.14-mRNA-1	Niben101Scf07576g04015	Receptor-like protein kinase	c(GO:0016772	GO:0004674	GO:0006468	GO:0005524	GO:0004672)
Niben101Scf07593	maker	mRNA	122587	127907	NA	-	NA	Niben101Scf07593g01001.1	maker-Niben101Scf07593-snap-gene-1.0-mRNA-1	Niben101Scf07593g01001	Receptor-like protein kinase	c(GO:0004672	GO:0005524	GO:0006468	GO:0016772)
Niben101Scf07606	maker	mRNA	61939	67656	NA	+	NA	Niben101Scf07606g00004.1	maker-Niben101Scf07606-snap-gene-0.3-mRNA-1	Niben101Scf07606g00004	Receptor-like protein kinase	c(GO:0004672	GO:0005524	GO:0006468	GO:0016772)
Niben101Scf07619	maker	mRNA	26955	29621	NA	-	NA	Niben101Scf07619g00006.1	augustus_masked-Niben101Scf07619-processed-gene-0.5-mRNA-1	Niben101Scf07619g00006	Receptor-like protein kinase	c(GO:0004674	GO:0016772	GO:0006468	GO:0005524	GO:0004672)
Niben101Scf07643	maker	mRNA	10192	13844	NA	-	NA	Niben101Scf07643g00010.1	maker-Niben101Scf07643-snap-gene-0.9-mRNA-1	Niben101Scf07643g00010	receptor-like kinase 1	c(GO:0004672	GO:0016772	GO:0005524	GO:0006468	GO:0005515)
Niben101Scf07688	maker	mRNA	146921	149110	NA	-	NA	Niben101Scf07688g01011.1	augustus_masked-Niben101Scf07688-processed-gene-1.10-mRNA-1	Niben101Scf07688g01011	Receptor-like protein kinase	c(GO:0016772	GO:0005524	GO:0006468	GO:0004672)
Niben101Scf07695	maker	mRNA	195877	202692	NA	-	NA	Niben101Scf07695g01023.1	maker-Niben101Scf07695-snap-gene-1.22-mRNA-1	Niben101Scf07695g01023	Receptor-like protein kinase	c(GO:0016772	GO:0004674	GO:0006468	GO:0005524	GO:0005515	GO:0004672)
Niben101Scf07736	maker	mRNA	147319	154288	NA	+	NA	Niben101Scf07736g01007.1	maker-Niben101Scf07736-snap-gene-1.6-mRNA-1	Niben101Scf07736g01007	Receptor-like protein kinase 2	c(GO:0004672	GO:0005524	GO:0006468	GO:0016772)
Niben101Scf07739	maker	mRNA	139575	141438	NA	+	NA	Niben101Scf07739g00007.1	maker-Niben101Scf07739-augustus-gene-0.6-mRNA-1	Niben101Scf07739g00007	Receptor-like protein kinase	GO:0016772
Niben101Scf07741	maker	mRNA	114174	130344	NA	+	NA	Niben101Scf07741g01003.1	maker-Niben101Scf07741-snap-gene-1.2-mRNA-1	Niben101Scf07741g01003	Receptor-like protein kinase	c(GO:0004672	GO:0005524	GO:0006468	GO:0005515	GO:0004674	GO:0016772)
Niben101Scf07841	maker	mRNA	339116	342863	NA	-	NA	Niben101Scf07841g02007.1	maker-Niben101Scf07841-snap-gene-2.6-mRNA-1	Niben101Scf07841g02007	Receptor-like protein kinase	c(GO:0006468	GO:0005524	GO:0016772	GO:0004674	GO:0004672)
Niben101Scf07893	maker	mRNA	60995	68594	NA	-	NA	Niben101Scf07893g00007.1	maker-Niben101Scf07893-snap-gene-0.6-mRNA-1	Niben101Scf07893g00007	Receptor-like protein kinase	c(GO:0004672	GO:0005524	GO:0006468	GO:0004674	GO:0016772)
Niben101Scf07913	maker	mRNA	56030	59122	NA	-	NA	Niben101Scf07913g00006.1	maker-Niben101Scf07913-snap-gene-0.5-mRNA-1	Niben101Scf07913g00006	Receptor-like protein 12	character(0)
Niben101Scf07951	maker	mRNA	317962	323335	NA	+	NA	Niben101Scf07951g02019.1	augustus_masked-Niben101Scf07951-processed-gene-2.18-mRNA-1	Niben101Scf07951g02019	Receptor-like protein kinase	c(GO:0016772	GO:0006468	GO:0005524	GO:0004672)
Niben101Scf07980	maker	mRNA	246338	257356	NA	+	NA	Niben101Scf07980g02001.1	maker-Niben101Scf07980-snap-gene-2.0-mRNA-1	Niben101Scf07980g02001	Receptor-like protein kinase	c(GO:0005524	GO:0006468	GO:0016772	GO:0004674	GO:0004672)
Niben101Scf08047	maker	mRNA	334886	338644	NA	-	NA	Niben101Scf08047g03024.1	maker-Niben101Scf08047-snap-gene-3.23-mRNA-1	Niben101Scf08047g03024	Receptor-like protein kinase	c(GO:0006468	GO:0005524	GO:0016772	GO:0004674	GO:0004672)
Niben101Scf08054	maker	mRNA	79599	90258	NA	+	NA	Niben101Scf08054g00001.1	maker-Niben101Scf08054-snap-gene-0.0-mRNA-1	Niben101Scf08054g00001	receptor-like protein kinase 4	c(GO:0004672	GO:0016772	GO:0004674	GO:0005524	GO:0006468)
Niben101Scf08102	maker	mRNA	73618	76285	NA	-	NA	Niben101Scf08102g00002.1	maker-Niben101Scf08102-snap-gene-0.1-mRNA-1	Niben101Scf08102g00002	receptor-like kinase 1	c(GO:0005515	GO:0005524	GO:0006468	GO:0016772	GO:0004672)
Niben101Scf08127	maker	mRNA	882268	888040	NA	-	NA	Niben101Scf08127g08025.1	maker-Niben101Scf08127-augustus-gene-8.24-mRNA-1	Niben101Scf08127g08025	Receptor-like protein kinase 2	c(GO:0004674	GO:0016772	GO:0005524	GO:0006468	GO:0005515	GO:0004672)
Niben101Scf08127	maker	mRNA	1173734	1183341	NA	+	NA	Niben101Scf08127g12003.1	maker-Niben101Scf08127-augustus-gene-12.2-mRNA-1	Niben101Scf08127g12003	Receptor-like protein kinase	c(GO:0005524	GO:0006468	GO:0016772	GO:0004674	GO:0004672)
Niben101Scf08137	maker	mRNA	124975	125435	NA	+	NA	Niben101Scf08137g01031.1	maker-Niben101Scf08137-snap-gene-1.30-mRNA-1	Niben101Scf08137g01031	Receptor-like protein kinase 2	GO:0016772
Niben101Scf08137	maker	mRNA	122298	124959	NA	+	NA	Niben101Scf08137g01030.1	maker-Niben101Scf08137-snap-gene-1.29-mRNA-1	Niben101Scf08137g01030	Receptor-like protein kinase	c(GO:0016772	GO:0004674	GO:0005524	GO:0006468	GO:0005515	GO:0004672)
Niben101Scf08143	maker	mRNA	426588	431181	NA	+	NA	Niben101Scf08143g03001.1	maker-Niben101Scf08143-snap-gene-3.0-mRNA-1	Niben101Scf08143g03001	Receptor-like protein kinase 5	c(GO:0004672	GO:0004674	GO:0016772	GO:0006468	GO:0005524	GO:0005515)
Niben101Scf08151	maker	mRNA	130034	138593	NA	-	NA	Niben101Scf08151g00006.1	maker-Niben101Scf08151-snap-gene-0.5-mRNA-1	Niben101Scf08151g00006	Receptor-like protein kinase	c(GO:0004672	GO:0004674	GO:0016772	GO:0006468	GO:0005524)
Niben101Scf08196	maker	mRNA	2	2219	NA	+	NA	Niben101Scf08196g00008.1	maker-Niben101Scf08196-snap-gene-0.7-mRNA-1	Niben101Scf08196g00008	receptor-like kinase 902	c(GO:0005524	GO:0006468	GO:0016772	GO:0004672)
Niben101Scf08206	maker	mRNA	193384	196993	NA	+	NA	Niben101Scf08206g02022.1	maker-Niben101Scf08206-snap-gene-2.21-mRNA-1	Niben101Scf08206g02022	Receptor-like protein kinase	c(GO:0004672	GO:0004674	GO:0016772	GO:0005515	GO:0005524	GO:0006468)
Niben101Scf08277	maker	mRNA	5840	7829	NA	+	NA	Niben101Scf08277g00015.1	maker-Niben101Scf08277-augustus-gene-0.14-mRNA-1	Niben101Scf08277g00015	Receptor-like protein kinase	character(0)
Niben101Scf08308	maker	mRNA	414639	418251	NA	+	NA	Niben101Scf08308g04015.1	maker-Niben101Scf08308-snap-gene-4.14-mRNA-1	Niben101Scf08308g04015	Receptor-like protein kinase 2	c(GO:0004674	GO:0016772	GO:0005515	GO:0005524	GO:0006468	GO:0004672)
Niben101Scf08391	maker	mRNA	318896	320305	NA	+	NA	Niben101Scf08391g03010.1	snap_masked-Niben101Scf08391-processed-gene-3.9-mRNA-1	Niben101Scf08391g03010	Receptor-like protein kinase	c(GO:0016772	GO:0004674	GO:0005524	GO:0006468	GO:0004672)
Niben101Scf08430	maker	mRNA	41654	56379	NA	-	NA	Niben101Scf08430g00010.1	augustus_masked-Niben101Scf08430-processed-gene-0.9-mRNA-1	Niben101Scf08430g00010	Receptor-like protein kinase 2	c(GO:0016772	GO:0005524	GO:0006468	GO:0005515	GO:0004672)
Niben101Scf08445	maker	mRNA	58407	61460	NA	-	NA	Niben101Scf08445g00007.1	augustus_masked-Niben101Scf08445-processed-gene-0.6-mRNA-1	Niben101Scf08445g00007	Receptor-like protein kinase 2	c(GO:0004674	GO:0016772	GO:0005524	GO:0006468	GO:0005515	GO:0004672)
Niben101Scf08447	maker	mRNA	86654	90003	NA	-	NA	Niben101Scf08447g01022.1	maker-Niben101Scf08447-snap-gene-1.21-mRNA-1	Niben101Scf08447g01022	Receptor-like protein kinase	c(GO:0016772	GO:0004674	GO:0005524	GO:0006468	GO:0004672)
Niben101Scf08500	maker	mRNA	153954	156035	NA	+	NA	Niben101Scf08500g01001.1	augustus_masked-Niben101Scf08500-processed-gene-1.0-mRNA-1	Niben101Scf08500g01001	Receptor-like protein kinase	c(GO:0004672	GO:0005524	GO:0006468	GO:0016772	GO:0004674)
Niben101Scf08516	maker	mRNA	24341	29430	NA	-	NA	Niben101Scf08516g00026.1	maker-Niben101Scf08516-augustus-gene-0.25-mRNA-1	Niben101Scf08516g00026	Receptor-like protein kinase	c(GO:0004674	GO:0016772	GO:0006468	GO:0005524	GO:0004672)
Niben101Scf08621	maker	mRNA	487955	490330	NA	+	NA	Niben101Scf08621g05011.1	augustus_masked-Niben101Scf08621-processed-gene-5.10-mRNA-1	Niben101Scf08621g05011	Receptor-like protein kinase	c(GO:0004672	GO:0006468	GO:0005524	GO:0004674	GO:0016772)
Niben101Scf08706	maker	mRNA	226329	230026	NA	+	NA	Niben101Scf08706g02018.1	maker-Niben101Scf08706-snap-gene-2.17-mRNA-1	Niben101Scf08706g02018	Receptor-like protein kinase 2	c(GO:0004672	GO:0016772	GO:0005524	GO:0006468)
Niben101Scf08706	maker	mRNA	250693	257378	NA	-	NA	Niben101Scf08706g02020.1	maker-Niben101Scf08706-snap-gene-2.19-mRNA-1	Niben101Scf08706g02020	Receptor-like protein kinase	c(GO:0016567	GO:0016772	GO:0004674	GO:0004842	GO:0005524	GO:0006468	GO:0004672)
Niben101Scf08804	maker	mRNA	311954	315578	NA	+	NA	Niben101Scf08804g03003.1	maker-Niben101Scf08804-snap-gene-3.2-mRNA-1	Niben101Scf08804g03003	receptor-like kinase 1	c(GO:0004672	GO:0005524	GO:0006468	GO:0005515	GO:0016772)
Niben101Scf08874	maker	mRNA	216805	226111	NA	+	NA	Niben101Scf08874g01003.1	maker-Niben101Scf08874-augustus-gene-1.2-mRNA-1	Niben101Scf08874g01003	Receptor-like protein kinase	c(GO:0004672	GO:0005515	GO:0006468	GO:0005524	GO:0016772)
Niben101Scf08874	maker	mRNA	120078	126649	NA	+	NA	Niben101Scf08874g01012.1	maker-Niben101Scf08874-snap-gene-1.11-mRNA-1	Niben101Scf08874g01012	Receptor-like protein kinase	c(GO:0005524	GO:0006468	GO:0016772	GO:0004674	GO:0004672)
Niben101Scf08898	maker	mRNA	103785	109784	NA	-	NA	Niben101Scf08898g00003.1	maker-Niben101Scf08898-snap-gene-0.2-mRNA-1	Niben101Scf08898g00003	Receptor-like protein kinase	c(GO:0004674	GO:0016772	GO:0006468	GO:0005524	GO:0004672)
Niben101Scf08918	maker	mRNA	354956	356752	NA	+	NA	Niben101Scf08918g03003.1	maker-Niben101Scf08918-snap-gene-3.2-mRNA-1	Niben101Scf08918g03003	Receptor-like protein kinase 2	GO:0005515
Niben101Scf08918	maker	mRNA	356758	357857	NA	+	NA	Niben101Scf08918g03001.1	maker-Niben101Scf08918-snap-gene-3.0-mRNA-1	Niben101Scf08918g03001	Receptor-like protein kinase 5	GO:0005515
Niben101Scf08918	maker	mRNA	354650	354935	NA	+	NA	Niben101Scf08918g03002.1	maker-Niben101Scf08918-snap-gene-3.1-mRNA-1	Niben101Scf08918g03002	Receptor-like protein kinase	character(0)
Niben101Scf08926	maker	mRNA	108269	112564	NA	+	NA	Niben101Scf08926g01017.1	maker-Niben101Scf08926-snap-gene-1.16-mRNA-1	Niben101Scf08926g01017	Receptor-like protein kinase	c(GO:0005524	GO:0006468	GO:0004674	GO:0016772	GO:0004672)
Niben101Scf08926	maker	mRNA	749080	759049	NA	-	NA	Niben101Scf08926g08016.1	augustus_masked-Niben101Scf08926-processed-gene-8.15-mRNA-1	Niben101Scf08926g08016	Receptor-like protein kinase	c(GO:0004672	GO:0005524	GO:0006468	GO:0004674	GO:0016772)
Niben101Scf08926	maker	mRNA	767274	777254	NA	-	NA	Niben101Scf08926g08002.1	snap_masked-Niben101Scf08926-processed-gene-8.1-mRNA-1	Niben101Scf08926g08002	Receptor-like protein kinase	c(GO:0004672	GO:0004674	GO:0016772	GO:0006468	GO:0005524)
Niben101Scf08982	maker	mRNA	46327	57499	NA	-	NA	Niben101Scf08982g00003.1	maker-Niben101Scf08982-snap-gene-0.2-mRNA-1	Niben101Scf08982g00003	receptor-like protein kinase 4	c(GO:0004674	GO:0016772	GO:0015297	GO:0015238	GO:0004672	GO:0055085	GO:0016020	GO:0005524	GO:0006468	GO:0006855	GO:0048544)
Niben101Scf09004	maker	mRNA	64163	69001	NA	+	NA	Niben101Scf09004g00018.1	maker-Niben101Scf09004-snap-gene-0.17-mRNA-1	Niben101Scf09004g00018	Receptor-like protein kinase	c(GO:0004672	GO:0016772	GO:0004674	GO:0005524	GO:0006468)
Niben101Scf09074	maker	mRNA	110687	113002	NA	+	NA	Niben101Scf09074g00015.1	augustus_masked-Niben101Scf09074-processed-gene-0.14-mRNA-1	Niben101Scf09074g00015	Receptor-like protein kinase	c(GO:0005524	GO:0006468	GO:0016772	GO:0004674	GO:0004672)
Niben101Scf09130	maker	mRNA	534866	540707	NA	+	NA	Niben101Scf09130g05007.1	maker-Niben101Scf09130-snap-gene-5.6-mRNA-1	Niben101Scf09130g05007	Receptor-like protein kinase	c(GO:0004672	GO:0006950	GO:0006468	GO:0005524	GO:0004674	GO:0016772)
Niben101Scf09150	maker	mRNA	279599	285679	NA	-	NA	Niben101Scf09150g02011.1	snap_masked-Niben101Scf09150-processed-gene-2.10-mRNA-1	Niben101Scf09150g02011	Receptor-like protein kinase	c(GO:0004674	GO:0016772	GO:0005524	GO:0006468	GO:0004672)
Niben101Scf09209	maker	mRNA	226490	229484	NA	-	NA	Niben101Scf09209g02012.1	maker-Niben101Scf09209-snap-gene-2.11-mRNA-1	Niben101Scf09209g02012	Receptor-like protein kinase	c(GO:0006468	GO:0005524	GO:0016772	GO:0004674	GO:0004672)
Niben101Scf09209	maker	mRNA	225818	226294	NA	-	NA	Niben101Scf09209g02010.1	maker-Niben101Scf09209-snap-gene-2.9-mRNA-1	Niben101Scf09209g02010	Receptor-like protein kinase 5	c(GO:0004672	GO:0016772	GO:0004674	GO:0006468	GO:0005524)
Niben101Scf09321	maker	mRNA	241379	247544	NA	+	NA	Niben101Scf09321g02026.1	maker-Niben101Scf09321-snap-gene-2.25-mRNA-1	Niben101Scf09321g02026	Receptor-like protein kinase	c(GO:0016772	GO:0005524	GO:0006468	GO:0004672)
Niben101Scf09334	maker	mRNA	471768	473206	NA	+	NA	Niben101Scf09334g04009.1	maker-Niben101Scf09334-augustus-gene-4.8-mRNA-1	Niben101Scf09334g04009	receptor-like kinase 902	c(GO:0004672	GO:0016772	GO:0005524	GO:0006468)
Niben101Scf09409	maker	mRNA	167114	172502	NA	-	NA	Niben101Scf09409g01013.1	maker-Niben101Scf09409-augustus-gene-1.12-mRNA-1	Niben101Scf09409g01013	Receptor-like protein kinase	c(GO:0004672	GO:0016772	GO:0004674	GO:0005515	GO:0005524	GO:0006468)
Niben101Scf09424	maker	mRNA	543914	549428	NA	-	NA	Niben101Scf09424g05003.1	maker-Niben101Scf09424-augustus-gene-5.2-mRNA-1	Niben101Scf09424g05003	Receptor-like protein kinase 2	c(GO:0006468	GO:0005524	GO:0016772	GO:0004672)
Niben101Scf09604	maker	mRNA	163681	169724	NA	+	NA	Niben101Scf09604g01004.1	maker-Niben101Scf09604-snap-gene-1.3-mRNA-1	Niben101Scf09604g01004	Receptor-like protein kinase	c(GO:0004672	GO:0005524	GO:0006468	GO:0016772)
Niben101Scf09649	maker	mRNA	193913	205629	NA	+	NA	Niben101Scf09649g02016.1	maker-Niben101Scf09649-snap-gene-2.15-mRNA-1	Niben101Scf09649g02016	Receptor-like protein kinase 2	c(GO:0004672	GO:0005515	GO:0005524	GO:0006468	GO:0004674	GO:0016772)
Niben101Scf09708	maker	mRNA	82914	87753	NA	+	NA	Niben101Scf09708g00005.1	maker-Niben101Scf09708-snap-gene-0.4-mRNA-1	Niben101Scf09708g00005	Receptor-like protein kinase 5	c(GO:0016772	GO:0004674	GO:0006468	GO:0005524	GO:0005515	GO:0004672)
Niben101Scf09774	maker	mRNA	164	4555	NA	+	NA	Niben101Scf09774g00001.1	maker-Niben101Scf09774-snap-gene-0.0-mRNA-1	Niben101Scf09774g00001	Receptor-like protein kinase 5	c(GO:0006468	GO:0005524	GO:0005515	GO:0004674	GO:0016772	GO:0004672)
Niben101Scf09811	maker	mRNA	30321	33434	NA	-	NA	Niben101Scf09811g00006.1	augustus_masked-Niben101Scf09811-processed-gene-0.5-mRNA-1	Niben101Scf09811g00006	Receptor-like protein kinase	c(GO:0006468	GO:0005524	GO:0005515	GO:0016772	GO:0004674	GO:0004672)
Niben101Scf09906	maker	mRNA	270754	281885	NA	+	NA	Niben101Scf09906g02023.1	maker-Niben101Scf09906-augustus-gene-2.22-mRNA-1	Niben101Scf09906g02023	Receptor-like protein kinase	c(GO:0004674	GO:0016772	GO:0005524	GO:0006468	GO:0005515	GO:0004672)
Niben101Scf09906	maker	mRNA	226191	256814	NA	+	NA	Niben101Scf09906g02026.1	maker-Niben101Scf09906-snap-gene-2.25-mRNA-1	Niben101Scf09906g02026	Receptor-like protein kinase	c(GO:0004672	GO:0005524	GO:0006468	GO:0004674	GO:0016772)
Niben101Scf09924	maker	mRNA	150506	155539	NA	+	NA	Niben101Scf09924g01002.1	maker-Niben101Scf09924-snap-gene-1.1-mRNA-1	Niben101Scf09924g01002	Receptor-like protein kinase 5	c(GO:0004674	GO:0016772	GO:0005524	GO:0006468	GO:0005515	GO:0004672)
Niben101Scf10002	maker	mRNA	70192	74825	NA	-	NA	Niben101Scf10002g00002.1	augustus_masked-Niben101Scf10002-processed-gene-0.1-mRNA-1	Niben101Scf10002g00002	Receptor-like protein kinase	c(GO:0004672	GO:0016772	GO:0004674	GO:0005524	GO:0006468)
Niben101Scf10015	maker	mRNA	550054	552437	NA	-	NA	Niben101Scf10015g05008.1	snap_masked-Niben101Scf10015-processed-gene-5.7-mRNA-1	Niben101Scf10015g05008	Receptor-like protein kinase	c(GO:0004672	GO:0006468	GO:0005524	GO:0004674	GO:0016772)
Niben101Scf10015	maker	mRNA	1109772	1112147	NA	+	NA	Niben101Scf10015g10004.1	augustus_masked-Niben101Scf10015-processed-gene-10.3-mRNA-1	Niben101Scf10015g10004	Receptor-like protein kinase	c(GO:0004672	GO:0004674	GO:0016772	GO:0005524	GO:0006468)
Niben101Scf10055	maker	mRNA	178988	181241	NA	+	NA	Niben101Scf10055g01006.1	maker-Niben101Scf10055-snap-gene-1.5-mRNA-1	Niben101Scf10055g01006	Receptor-like protein kinase	c(GO:0004672	GO:0005524	GO:0006468	GO:0004674	GO:0016772)
Niben101Scf10101	maker	mRNA	138328	144714	NA	-	NA	Niben101Scf10101g00023.1	maker-Niben101Scf10101-augustus-gene-0.22-mRNA-1	Niben101Scf10101g00023	Receptor-like protein kinase	c(GO:0016772	GO:0004674	GO:0005515	GO:0005524	GO:0006468	GO:0004672)
Niben101Scf10142	maker	mRNA	30266	38197	NA	-	NA	Niben101Scf10142g00008.1	maker-Niben101Scf10142-snap-gene-0.7-mRNA-1	Niben101Scf10142g00008	Receptor-like protein kinase 2	c(GO:0004672	GO:0006468	GO:0005524	GO:0016772	GO:0004674)
Niben101Scf10152	maker	mRNA	428123	431135	NA	+	NA	Niben101Scf10152g04001.1	maker-Niben101Scf10152-snap-gene-4.0-mRNA-1	Niben101Scf10152g04001	receptor-like kinase 1	c(GO:0004672	GO:0016772	GO:0005524	GO:0006468	GO:0005515)
Niben101Scf10157	maker	mRNA	165665	170780	NA	+	NA	Niben101Scf10157g01009.1	maker-Niben101Scf10157-augustus-gene-1.8-mRNA-1	Niben101Scf10157g01009	Receptor-like protein kinase	c(GO:0004672	GO:0004674	GO:0016772	GO:0005524	GO:0006468)
Niben101Scf10225	maker	mRNA	134258	135971	NA	-	NA	Niben101Scf10225g00005.1	snap_masked-Niben101Scf10225-processed-gene-0.4-mRNA-1	Niben101Scf10225g00005	Receptor-like protein kinase	c(GO:0004674	GO:0016772	GO:0006468	GO:0005524	GO:0004672)
Niben101Scf10241	maker	mRNA	389395	395130	NA	-	NA	Niben101Scf10241g03009.1	augustus_masked-Niben101Scf10241-processed-gene-3.8-mRNA-1	Niben101Scf10241g03009	Receptor-like protein kinase	c(GO:0004672	GO:0004674	GO:0016772	GO:0005524	GO:0006950	GO:0006468)
Niben101Scf10274	maker	mRNA	26542	30188	NA	+	NA	Niben101Scf10274g00001.1	maker-Niben101Scf10274-snap-gene-0.0-mRNA-1	Niben101Scf10274g00001	Receptor-like protein kinase	c(GO:0004672	GO:0006468	GO:0005524	GO:0016772	GO:0004674)
Niben101Scf10330	maker	mRNA	231600	234369	NA	-	NA	Niben101Scf10330g02004.1	maker-Niben101Scf10330-snap-gene-2.3-mRNA-1	Niben101Scf10330g02004	Receptor-like protein kinase	c(GO:0004672	GO:0030247	GO:0016772	GO:0004674	GO:0005524	GO:0006468)
Niben101Scf10335	maker	mRNA	585	1662	NA	+	NA	Niben101Scf10335g00002.1	maker-Niben101Scf10335-snap-gene-0.1-mRNA-1	Niben101Scf10335g00002	Receptor-like protein kinase	character(0)
Niben101Scf10375	maker	mRNA	218307	224707	NA	-	NA	Niben101Scf10375g01011.1	maker-Niben101Scf10375-augustus-gene-1.10-mRNA-1	Niben101Scf10375g01011	Receptor-like protein kinase 5	c(GO:0004672	GO:0004674	GO:0016772	GO:0006468	GO:0005524)
Niben101Scf10381	maker	mRNA	401099	411005	NA	-	NA	Niben101Scf10381g03006.1	maker-Niben101Scf10381-snap-gene-3.5-mRNA-1	Niben101Scf10381g03006	Receptor-like protein kinase 2	c(GO:0004672	GO:0006468	GO:0005524	GO:0005515	GO:0016772)
Niben101Scf10436	maker	mRNA	233123	240528	NA	+	NA	Niben101Scf10436g02012.1	augustus_masked-Niben101Scf10436-processed-gene-2.11-mRNA-1	Niben101Scf10436g02012	Receptor-like protein kinase	c(GO:0005515	GO:0006468	GO:0005524	GO:0016772	GO:0004672)
Niben101Scf10488	maker	mRNA	36204	41914	NA	+	NA	Niben101Scf10488g00002.1	maker-Niben101Scf10488-augustus-gene-0.1-mRNA-1	Niben101Scf10488g00002	Receptor-like protein kinase 2	c(GO:0016772	GO:0005524	GO:0006468	GO:0005515	GO:0004672)
Niben101Scf10560	maker	mRNA	102180	126389	NA	+	NA	Niben101Scf10560g00004.1	maker-Niben101Scf10560-snap-gene-0.3-mRNA-1	Niben101Scf10560g00004	Receptor-like protein kinase	c(GO:0016772	GO:0006468	GO:0004713	GO:0005524	GO:0004672)
Niben101Scf10579	maker	mRNA	297672	299648	NA	+	NA	Niben101Scf10579g02004.1	maker-Niben101Scf10579-snap-gene-2.3-mRNA-1	Niben101Scf10579g02004	Receptor-like protein kinase 2	c(GO:0016772	GO:0006468	GO:0005524	GO:0004672)
Niben101Scf10579	maker	mRNA	297213	297617	NA	+	NA	Niben101Scf10579g02019.1	augustus_masked-Niben101Scf10579-processed-gene-2.18-mRNA-1	Niben101Scf10579g02019	Receptor-like protein kinase 2	character(0)
Niben101Scf10608	maker	mRNA	6033	9712	NA	+	NA	Niben101Scf10608g00008.1	maker-Niben101Scf10608-snap-gene-0.7-mRNA-1	Niben101Scf10608g00008	Receptor-like protein kinase	c(GO:0004674	GO:0016772	GO:0006468	GO:0005524	GO:0005515	GO:0004672)
Niben101Scf10650	maker	mRNA	142300	148673	NA	-	NA	Niben101Scf10650g01009.1	maker-Niben101Scf10650-snap-gene-1.8-mRNA-1	Niben101Scf10650g01009	Receptor-like protein kinase	c(GO:0004672	GO:0006468	GO:0005524	GO:0004674	GO:0016772)
Niben101Scf10776	maker	mRNA	79382	86105	NA	+	NA	Niben101Scf10776g00013.1	maker-Niben101Scf10776-snap-gene-0.12-mRNA-1	Niben101Scf10776g00013	Receptor-like protein kinase	c(GO:0016772	GO:0004674	GO:0016567	GO:0004842	GO:0005524	GO:0006468	GO:0004672)
Niben101Scf10820	maker	mRNA	102185	109583	NA	+	NA	Niben101Scf10820g01005.1	maker-Niben101Scf10820-snap-gene-1.4-mRNA-1	Niben101Scf10820g01005	Receptor-like protein kinase	c(GO:0006468	GO:0005524	GO:0004674	GO:0016772	GO:0004672)
Niben101Scf10836	maker	mRNA	37969	50240	NA	+	NA	Niben101Scf10836g00015.1	augustus_masked-Niben101Scf10836-processed-gene-0.14-mRNA-1	Niben101Scf10836g00015	Receptor-like protein kinase	c(GO:0004674	GO:0016772	GO:0005524	GO:0006468	GO:0004672)
Niben101Scf10889	maker	mRNA	220147	226350	NA	+	NA	Niben101Scf10889g01016.1	maker-Niben101Scf10889-snap-gene-1.15-mRNA-1	Niben101Scf10889g01016	Receptor-like protein kinase	c(GO:0005524	GO:0006468	GO:0005515	GO:0004674	GO:0016772	GO:0004672)
Niben101Scf10970	maker	mRNA	105962	109426	NA	-	NA	Niben101Scf10970g00025.1	maker-Niben101Scf10970-augustus-gene-0.24-mRNA-1	Niben101Scf10970g00025	Receptor-like protein kinase	c(GO:0004672	GO:0005524	GO:0006468	GO:0004674	GO:0016772)
Niben101Scf11047	maker	mRNA	21282	25241	NA	+	NA	Niben101Scf11047g00001.1	maker-Niben101Scf11047-augustus-gene-0.0-mRNA-1	Niben101Scf11047g00001	Receptor-like protein kinase	c(GO:0004672	GO:0005524	GO:0006468	GO:0016772)
Niben101Scf11071	maker	mRNA	178	434	NA	+	NA	Niben101Scf11071g00003.1	maker-Niben101Scf11071-snap-gene-0.2-mRNA-1	Niben101Scf11071g00003	Receptor-like protein kinase	GO:0016772
Niben101Scf11071	maker	mRNA	266340	269431	NA	+	NA	Niben101Scf11071g02017.1	augustus_masked-Niben101Scf11071-processed-gene-2.16-mRNA-1	Niben101Scf11071g02017	Receptor-like protein kinase	c(GO:0016772	GO:0004674	GO:0006468	GO:0005524	GO:0004672)
Niben101Scf11071	maker	mRNA	269898	272951	NA	-	NA	Niben101Scf11071g02007.1	maker-Niben101Scf11071-snap-gene-2.6-mRNA-1	Niben101Scf11071g02007	Receptor-like protein kinase	c(GO:0006468	GO:0005524	GO:0016772	GO:0004674	GO:0004672)
Niben101Scf11122	maker	mRNA	46728	53305	NA	+	NA	Niben101Scf11122g00008.1	maker-Niben101Scf11122-snap-gene-0.7-mRNA-1	Niben101Scf11122g00008	Receptor-like protein kinase 2	c(GO:0004672	GO:0005524	GO:0006468	GO:0016772)
Niben101Scf11153	maker	mRNA	18128	21934	NA	-	NA	Niben101Scf11153g00012.1	maker-Niben101Scf11153-augustus-gene-0.11-mRNA-1	Niben101Scf11153g00012	receptor-like kinase 1	c(GO:0016772	GO:0005524	GO:0006468	GO:0005515	GO:0004672)
Niben101Scf11232	maker	mRNA	136311	144245	NA	-	NA	Niben101Scf11232g01016.1	maker-Niben101Scf11232-augustus-gene-1.15-mRNA-1	Niben101Scf11232g01016	Receptor-like protein kinase	c(GO:0004672	GO:0004674	GO:0016772	GO:0005524	GO:0006468)
Niben101Scf11245	maker	mRNA	361980	372109	NA	-	NA	Niben101Scf11245g03005.1	maker-Niben101Scf11245-snap-gene-3.4-mRNA-1	Niben101Scf11245g03005	Receptor-like protein kinase 5	c(GO:0005515	GO:0006468	GO:0005524	GO:0016772	GO:0004674	GO:0004672)
Niben101Scf11254	maker	mRNA	87738	92634	NA	-	NA	Niben101Scf11254g00010.1	maker-Niben101Scf11254-snap-gene-0.9-mRNA-1	Niben101Scf11254g00010	Receptor-like protein kinase	c(GO:0004674	GO:0016772	GO:0006468	GO:0005524	GO:0004672)
Niben101Scf11264	maker	mRNA	219041	223337	NA	-	NA	Niben101Scf11264g01033.1	maker-Niben101Scf11264-augustus-gene-1.32-mRNA-1	Niben101Scf11264g01033	Receptor-like protein kinase	c(GO:0006468	GO:0005524	GO:0016772	GO:0004674	GO:0004672)
Niben101Scf11312	maker	mRNA	226410	229618	NA	-	NA	Niben101Scf11312g01008.1	maker-Niben101Scf11312-snap-gene-1.7-mRNA-1	Niben101Scf11312g01008	receptor-like kinase 1	c(GO:0004672	GO:0004674	GO:0016772	GO:0005515	GO:0006468	GO:0005524)
Niben101Scf11373	maker	mRNA	45999	49793	NA	+	NA	Niben101Scf11373g00007.1	maker-Niben101Scf11373-snap-gene-0.6-mRNA-1	Niben101Scf11373g00007	Receptor-like protein kinase 2	c(GO:0005515	GO:0006468	GO:0005524	GO:0016772	GO:0004674	GO:0004672)
Niben101Scf11389	maker	mRNA	37224	42344	NA	-	NA	Niben101Scf11389g00006.1	maker-Niben101Scf11389-snap-gene-0.5-mRNA-1	Niben101Scf11389g00006	Receptor-like protein kinase	c(GO:0004672	GO:0005524	GO:0006468	GO:0016772	GO:0004674)
Niben101Scf11416	maker	mRNA	76861	79712	NA	-	NA	Niben101Scf11416g00017.1	maker-Niben101Scf11416-snap-gene-0.16-mRNA-1	Niben101Scf11416g00017	Receptor-like protein kinase	c(GO:0030247	GO:0004672	GO:0005524	GO:0006468	GO:0016772	GO:0004674)
Niben101Scf11443	maker	mRNA	120070	128044	NA	+	NA	Niben101Scf11443g01019.1	maker-Niben101Scf11443-snap-gene-1.18-mRNA-1	Niben101Scf11443g01019	Receptor-like protein kinase	c(GO:0005524	GO:0006468	GO:0004674	GO:0016772	GO:0004672)
Niben101Scf11465	maker	mRNA	3448	8405	NA	-	NA	Niben101Scf11465g00008.1	maker-Niben101Scf11465-snap-gene-0.7-mRNA-1	Niben101Scf11465g00008	Receptor-like protein kinase	c(GO:0016772	GO:0006468	GO:0005524	GO:0004672)
Niben101Scf11524	maker	mRNA	33950	38218	NA	+	NA	Niben101Scf11524g00007.1	maker-Niben101Scf11524-snap-gene-0.6-mRNA-1	Niben101Scf11524g00007	receptor-like kinase 1	c(GO:0004672	GO:0016772	GO:0005524	GO:0006468	GO:0005515)
Niben101Scf11552	maker	mRNA	259122	263234	NA	-	NA	Niben101Scf11552g02006.1	maker-Niben101Scf11552-snap-gene-2.5-mRNA-1	Niben101Scf11552g02006	Receptor-like protein kinase 5	c(GO:0004672	GO:0005515	GO:0005524	GO:0006468	GO:0016772	GO:0004674)
Niben101Scf11560	maker	mRNA	21454	24246	NA	+	NA	Niben101Scf11560g00015.1	maker-Niben101Scf11560-snap-gene-0.14-mRNA-1	Niben101Scf11560g00015	Receptor-like protein kinase	c(GO:0005524	GO:0006468	GO:0016772	GO:0004674	GO:0004672)
Niben101Scf11684	maker	mRNA	76292	81288	NA	-	NA	Niben101Scf11684g00005.1	maker-Niben101Scf11684-snap-gene-0.4-mRNA-1	Niben101Scf11684g00005	Receptor-like protein kinase	c(GO:0004672	GO:0005524	GO:0006468	GO:0016772	GO:0004674)
Niben101Scf11723	maker	mRNA	199582	202367	NA	+	NA	Niben101Scf11723g02006.1	snap_masked-Niben101Scf11723-processed-gene-2.5-mRNA-1	Niben101Scf11723g02006	Receptor-like protein kinase	c(GO:0004674	GO:0016772	GO:0006468	GO:0005524	GO:0004672)
Niben101Scf11727	maker	mRNA	68751	70061	NA	-	NA	Niben101Scf11727g00013.1	snap_masked-Niben101Scf11727-processed-gene-0.12-mRNA-1	Niben101Scf11727g00013	Receptor-like protein kinase 2	c(GO:0004672	GO:0006468	GO:0016772)
Niben101Scf11774	maker	mRNA	36475	39924	NA	+	NA	Niben101Scf11774g00001.1	maker-Niben101Scf11774-snap-gene-0.0-mRNA-1	Niben101Scf11774g00001	Receptor-like protein kinase	c(GO:0005524	GO:0006468	GO:0004674	GO:0016772	GO:0004672)
Niben101Scf11795	maker	mRNA	13181	18955	NA	-	NA	Niben101Scf11795g00014.1	maker-Niben101Scf11795-snap-gene-0.13-mRNA-1	Niben101Scf11795g00014	Receptor-like protein kinase	c(GO:0004672	GO:0006468	GO:0005524	GO:0004674	GO:0016772)
Niben101Scf11805	maker	mRNA	38969	41029	NA	-	NA	Niben101Scf11805g00001.1	maker-Niben101Scf11805-snap-gene-0.0-mRNA-1	Niben101Scf11805g00001	Receptor-like protein kinase 5	c(GO:0004672	GO:0006468	GO:0005524	GO:0016772	GO:0004674)
Niben101Scf11814	maker	mRNA	40722	44012	NA	-	NA	Niben101Scf11814g00005.1	maker-Niben101Scf11814-snap-gene-0.4-mRNA-1	Niben101Scf11814g00005	Receptor-like protein kinase	c(GO:0004672	GO:0016772	GO:0006468	GO:0005524	GO:0005515)
Niben101Scf12134	maker	mRNA	24306	27860	NA	-	NA	Niben101Scf12134g00003.1	maker-Niben101Scf12134-snap-gene-0.2-mRNA-1	Niben101Scf12134g00003	Receptor-like protein kinase	c(GO:0004674	GO:0016772	GO:0006468	GO:0005524	GO:0004672)
Niben101Scf12197	maker	mRNA	336557	342732	NA	+	NA	Niben101Scf12197g03004.1	snap_masked-Niben101Scf12197-processed-gene-3.3-mRNA-1	Niben101Scf12197g03004	Receptor-like protein kinase	c(GO:0004672	GO:0005515	GO:0005524	GO:0006468	GO:0016772	GO:0004674)
Niben101Scf12308	maker	mRNA	88122	89429	NA	-	NA	Niben101Scf12308g00005.1	maker-Niben101Scf12308-snap-gene-0.4-mRNA-1	Niben101Scf12308g00005	Receptor-like protein kinase 2	c(GO:0016772	GO:0005524	GO:0006468	GO:0004672)
Niben101Scf12308	maker	mRNA	78027	80114	NA	+	NA	Niben101Scf12308g00003.1	maker-Niben101Scf12308-snap-gene-0.2-mRNA-1	Niben101Scf12308g00003	Receptor-like protein kinase	c(GO:0005524	GO:0006468	GO:0016772	GO:0004672)
Niben101Scf12373	maker	mRNA	98220	99236	NA	-	NA	Niben101Scf12373g01004.1	maker-Niben101Scf12373-augustus-gene-1.3-mRNA-1	Niben101Scf12373g01004	Receptor-like protein kinase	c(GO:0016772	GO:0006468	GO:0005524	GO:0004672)
Niben101Scf12671	maker	mRNA	2793	3551	NA	-	NA	Niben101Scf12671g00003.1	augustus_masked-Niben101Scf12671-processed-gene-0.2-mRNA-1	Niben101Scf12671g00003	Receptor-like protein kinase	c(GO:0016772	GO:0005524	GO:0006468	GO:0004672)
Niben101Scf12735	maker	mRNA	63825	67392	NA	+	NA	Niben101Scf12735g00005.1	snap_masked-Niben101Scf12735-processed-gene-0.4-mRNA-1	Niben101Scf12735g00005	receptor-like protein kinase 2	c(GO:0005515	GO:0006468	GO:0005524	GO:0004674	GO:0016772	GO:0004672)
Niben101Scf12754	maker	mRNA	140183	154771	NA	+	NA	Niben101Scf12754g00010.1	maker-Niben101Scf12754-snap-gene-0.9-mRNA-1	Niben101Scf12754g00010	Receptor-like protein kinase	c(GO:0016772	GO:0004674	GO:0006468	GO:0005524	GO:0004672)
Niben101Scf12866	maker	mRNA	138974	144033	NA	+	NA	Niben101Scf12866g00004.1	maker-Niben101Scf12866-augustus-gene-0.3-mRNA-1	Niben101Scf12866g00004	Receptor-like protein kinase 5	c(GO:0004672	GO:0005524	GO:0006468	GO:0004674	GO:0016772)
Niben101Scf12866	maker	mRNA	77715	78138	NA	+	NA	Niben101Scf12866g00025.1	maker-Niben101Scf12866-snap-gene-0.24-mRNA-1	Niben101Scf12866g00025	Receptor-like protein kinase	c(GO:0004672	GO:0016772	GO:0006468	GO:0005524)
Niben101Scf12935	maker	mRNA	81188	92816	NA	+	NA	Niben101Scf12935g00042.1	maker-Niben101Scf12935-snap-gene-0.41-mRNA-1	Niben101Scf12935g00042	Receptor-like protein kinase	c(GO:0004672	GO:0006468	GO:0005524	GO:0016772)
Niben101Scf13000	maker	mRNA	228232	237837	NA	-	NA	Niben101Scf13000g02002.1	maker-Niben101Scf13000-snap-gene-2.1-mRNA-1	Niben101Scf13000g02002	Receptor-like protein kinase	c(GO:0004672	GO:0004674	GO:0016772	GO:0005524	GO:0006468)
Niben101Scf13018	maker	mRNA	12405	25275	NA	-	NA	Niben101Scf13018g00012.1	maker-Niben101Scf13018-snap-gene-0.11-mRNA-1	Niben101Scf13018g00012	Receptor-like protein kinase	c(GO:0004672	GO:0030247	GO:0004674	GO:0016772	GO:0005524	GO:0006468)
Niben101Scf13146	maker	mRNA	91108	95902	NA	-	NA	Niben101Scf13146g00005.1	maker-Niben101Scf13146-snap-gene-0.4-mRNA-1	Niben101Scf13146g00005	receptor-like kinase 902	c(GO:0004672	GO:0016772	GO:0005524	GO:0006468	GO:0005515)
Niben101Scf13199	maker	mRNA	52229	57986	NA	+	NA	Niben101Scf13199g00011.1	maker-Niben101Scf13199-snap-gene-0.10-mRNA-1	Niben101Scf13199g00011	Receptor-like protein kinase	c(GO:0004672	GO:0016772	GO:0004674	GO:0005524	GO:0006468)
Niben101Scf13402	maker	mRNA	29876	32584	NA	+	NA	Niben101Scf13402g00015.1	maker-Niben101Scf13402-snap-gene-0.14-mRNA-1	Niben101Scf13402g00015	Receptor-like protein kinase	c(GO:0016772	GO:0005524	GO:0006468	GO:0004672)
Niben101Scf13404	maker	mRNA	25316	28960	NA	-	NA	Niben101Scf13404g00002.1	augustus_masked-Niben101Scf13404-processed-gene-0.1-mRNA-1	Niben101Scf13404g00002	Receptor-like protein kinase 2	c(GO:0004672	GO:0005524	GO:0006468	GO:0005515	GO:0016772	GO:0004674)
Niben101Scf13478	maker	mRNA	11308	15089	NA	+	NA	Niben101Scf13478g00001.1	maker-Niben101Scf13478-snap-gene-0.0-mRNA-1	Niben101Scf13478g00001	Receptor-like protein kinase 2	c(GO:0005524	GO:0006468	GO:0005515	GO:0004674	GO:0016772	GO:0004672)
Niben101Scf13617	maker	mRNA	16804	19080	NA	-	NA	Niben101Scf13617g00001.1	augustus_masked-Niben101Scf13617-processed-gene-0.0-mRNA-1	Niben101Scf13617g00001	receptor-like protein kinase 4	c(GO:0016772	GO:0005515	GO:0005524	GO:0006468	GO:0004672	GO:0048544)
Niben101Scf13622	maker	mRNA	104131	118343	NA	+	NA	Niben101Scf13622g01019.1	maker-Niben101Scf13622-snap-gene-1.18-mRNA-1	Niben101Scf13622g01019	Receptor-like protein kinase	c(GO:0004672	GO:0004674	GO:0016772	GO:0005524	GO:0006468)
Niben101Scf13962	maker	mRNA	30112	44085	NA	+	NA	Niben101Scf13962g00001.1	maker-Niben101Scf13962-augustus-gene-0.0-mRNA-1	Niben101Scf13962g00001	Receptor-like protein kinase	c(GO:0006468	GO:0005524	GO:0016772	GO:0004672)
Niben101Scf13995	maker	mRNA	142656	144411	NA	-	NA	Niben101Scf13995g01003.1	maker-Niben101Scf13995-snap-gene-1.2-mRNA-1	Niben101Scf13995g01003	Receptor-like protein kinase	c(GO:0016772	GO:0006468	GO:0005524	GO:0004672)
Niben101Scf14096	maker	mRNA	44983	54709	NA	-	NA	Niben101Scf14096g00006.1	maker-Niben101Scf14096-snap-gene-0.5-mRNA-1	Niben101Scf14096g00006	Receptor-like protein kinase	c(GO:0004672	GO:0006468	GO:0005524	GO:0005515	GO:0004674	GO:0016772)
Niben101Scf14101	maker	mRNA	131157	134763	NA	+	NA	Niben101Scf14101g01001.1	maker-Niben101Scf14101-snap-gene-1.0-mRNA-1	Niben101Scf14101g01001	Receptor-like protein kinase 5	c(GO:0004674	GO:0016772	GO:0005515	GO:0005524	GO:0006468	GO:0004672)
Niben101Scf14311	maker	mRNA	75202	78412	NA	+	NA	Niben101Scf14311g00012.1	maker-Niben101Scf14311-snap-gene-0.11-mRNA-1	Niben101Scf14311g00012	Receptor-like protein kinase	c(GO:0005524	GO:0016772)
Niben101Scf14312	maker	mRNA	57919	63618	NA	+	NA	Niben101Scf14312g00014.1	maker-Niben101Scf14312-snap-gene-0.13-mRNA-1	Niben101Scf14312g00014	Receptor-like protein kinase	c(GO:0016567	GO:0016772	GO:0004674	GO:0005524	GO:0006468	GO:0004842	GO:0004672)
Niben101Scf14458	maker	mRNA	10888	13596	NA	+	NA	Niben101Scf14458g00004.1	snap_masked-Niben101Scf14458-processed-gene-0.3-mRNA-1	Niben101Scf14458g00004	Receptor-like protein kinase	c(GO:0004672	GO:0006468	GO:0005524	GO:0004674	GO:0016772)
Niben101Scf14594	maker	mRNA	30222	32001	NA	-	NA	Niben101Scf14594g00003.1	maker-Niben101Scf14594-snap-gene-0.2-mRNA-1	Niben101Scf14594g00003	Receptor-like protein kinase 5	c(GO:0004672	GO:0016772	GO:0005524	GO:0006468)
Niben101Scf14708	maker	mRNA	43122	46759	NA	-	NA	Niben101Scf14708g00025.1	maker-Niben101Scf14708-snap-gene-0.24-mRNA-1	Niben101Scf14708g00025	Receptor-like protein kinase 2	c(GO:0006468	GO:0005524	GO:0005515	GO:0004674	GO:0016772	GO:0004672)
Niben101Scf14805	maker	mRNA	459550	467649	NA	+	NA	Niben101Scf14805g04011.1	augustus_masked-Niben101Scf14805-processed-gene-4.10-mRNA-1	Niben101Scf14805g04011	Receptor-like protein kinase	c(GO:0005524	GO:0006468	GO:0016772	GO:0004674	GO:0004672)
Niben101Scf14837	maker	mRNA	170680	183439	NA	-	NA	Niben101Scf14837g01005.1	maker-Niben101Scf14837-snap-gene-1.4-mRNA-1	Niben101Scf14837g01005	Receptor-like protein kinase 5	c(GO:0004672	GO:0016772	GO:0004674	GO:0005515	GO:0005524	GO:0006468)
Niben101Scf14996	maker	mRNA	50640	53365	NA	-	NA	Niben101Scf14996g00011.1	maker-Niben101Scf14996-snap-gene-0.10-mRNA-1	Niben101Scf14996g00011	Receptor-like protein kinase	c(GO:0005524	GO:0006468	GO:0016772	GO:0004672)
Niben101Scf15156	maker	mRNA	154111	163516	NA	+	NA	Niben101Scf15156g01002.1	maker-Niben101Scf15156-snap-gene-1.1-mRNA-1	Niben101Scf15156g01002	Receptor-like protein kinase	c(GO:0016772	GO:0004674	GO:0006468	GO:0005524	GO:0004672)
Niben101Scf15286	maker	mRNA	57479	63860	NA	+	NA	Niben101Scf15286g00012.1	maker-Niben101Scf15286-augustus-gene-0.11-mRNA-1	Niben101Scf15286g00012	Receptor-like protein kinase 5	c(GO:0016772	GO:0004674	GO:0005515	GO:0006468	GO:0005524	GO:0004672)
Niben101Scf15393	maker	mRNA	80480	82256	NA	+	NA	Niben101Scf15393g00005.1	maker-Niben101Scf15393-snap-gene-0.4-mRNA-1	Niben101Scf15393g00005	Receptor-like protein kinase	character(0)
Niben101Scf15425	maker	mRNA	73422	83397	NA	-	NA	Niben101Scf15425g00002.1	maker-Niben101Scf15425-snap-gene-0.1-mRNA-1	Niben101Scf15425g00002	Receptor-like protein kinase	c(GO:0004672	GO:0004674	GO:0016772	GO:0005524	GO:0006468)
Niben101Scf15437	maker	mRNA	329033	336382	NA	+	NA	Niben101Scf15437g02001.1	maker-Niben101Scf15437-snap-gene-2.0-mRNA-1	Niben101Scf15437g02001	Receptor-like protein kinase	c(GO:0005524	GO:0006468	GO:0004674	GO:0016772	GO:0004672)
Niben101Scf15604	maker	mRNA	2993	12714	NA	-	NA	Niben101Scf15604g00020.1	maker-Niben101Scf15604-augustus-gene-0.19-mRNA-1	Niben101Scf15604g00020	Receptor-like protein kinase	c(GO:0004672	GO:0005524	GO:0006468	GO:0005515	GO:0016772	GO:0004674)
Niben101Scf15720	maker	mRNA	106165	112303	NA	-	NA	Niben101Scf15720g00011.1	maker-Niben101Scf15720-augustus-gene-0.10-mRNA-1	Niben101Scf15720g00011	Receptor-like protein kinase	c(GO:0006468	GO:0004713	GO:0005524	GO:0016772	GO:0004672)
Niben101Scf15953	maker	mRNA	10175	17166	NA	+	NA	Niben101Scf15953g00007.1	maker-Niben101Scf15953-snap-gene-0.6-mRNA-1	Niben101Scf15953g00007	Receptor-like protein kinase	c(GO:0016772	GO:0004674	GO:0006468	GO:0005524	GO:0004672)
Niben101Scf16106	maker	mRNA	98176	102313	NA	-	NA	Niben101Scf16106g00003.1	maker-Niben101Scf16106-augustus-gene-0.2-mRNA-1	Niben101Scf16106g00003	Receptor-like protein kinase 5	c(GO:0004674	GO:0016772	GO:0005515	GO:0006468	GO:0005524	GO:0004672)
Niben101Scf16150	maker	mRNA	59198	66409	NA	+	NA	Niben101Scf16150g00002.1	maker-Niben101Scf16150-snap-gene-0.1-mRNA-1	Niben101Scf16150g00002	Receptor-like protein kinase	c(GO:0005524	GO:0006468	GO:0004674	GO:0016772	GO:0004672)
Niben101Scf16185	maker	mRNA	33942	41397	NA	-	NA	Niben101Scf16185g00007.1	maker-Niben101Scf16185-snap-gene-0.6-mRNA-1	Niben101Scf16185g00007	Receptor-like protein kinase	c(GO:0016772	GO:0005524	GO:0006468	GO:0005515	GO:0004672)
Niben101Scf16496	maker	mRNA	328	607	NA	+	NA	Niben101Scf16496g00003.1	maker-Niben101Scf16496-augustus-gene-0.2-mRNA-1	Niben101Scf16496g00003	Receptor-like protein kinase	c(GO:0004672	GO:0005524	GO:0006468	GO:0016772)
Niben101Scf16585	maker	mRNA	324347	325714	NA	+	NA	Niben101Scf16585g02014.1	augustus_masked-Niben101Scf16585-processed-gene-2.13-mRNA-1	Niben101Scf16585g02014	Receptor-like protein kinase	c(GO:0004672	GO:0006468	GO:0005524	GO:0016772	GO:0004674)
Niben101Scf16604	maker	mRNA	383	583	NA	+	NA	Niben101Scf16604g00002.1	snap_masked-Niben101Scf16604-processed-gene-0.1-mRNA-1	Niben101Scf16604g00002	Receptor-like protein kinase 5	c(GO:0004672	GO:0005524	GO:0006468	GO:0016772)
Niben101Scf16622	maker	mRNA	251781	255691	NA	+	NA	Niben101Scf16622g01018.1	maker-Niben101Scf16622-snap-gene-1.17-mRNA-1	Niben101Scf16622g01018	Receptor-like protein kinase 2	c(GO:0004672	GO:0016772	GO:0004674	GO:0005515	GO:0005524	GO:0006468)
Niben101Scf17164	maker	mRNA	22416	27893	NA	-	NA	Niben101Scf17164g00028.1	maker-Niben101Scf17164-snap-gene-0.27-mRNA-1	Niben101Scf17164g00028	Receptor-like protein kinase	c(GO:0004672	GO:0004674	GO:0016772	GO:0005524	GO:0006468)
Niben101Scf17372	maker	mRNA	144818	148069	NA	-	NA	Niben101Scf17372g01008.1	maker-Niben101Scf17372-augustus-gene-1.7-mRNA-1	Niben101Scf17372g01008	Receptor-like protein kinase	c(GO:0004672	GO:0005524	GO:0006468	GO:0016772	GO:0004674)
Niben101Scf17635	maker	mRNA	248256	251895	NA	-	NA	Niben101Scf17635g01022.1	maker-Niben101Scf17635-augustus-gene-1.21-mRNA-1	Niben101Scf17635g01022	Receptor-like protein kinase	c(GO:0004672	GO:0006468	GO:0005524	GO:0016772	GO:0004674)
Niben101Scf17891	maker	mRNA	471046	475457	NA	+	NA	Niben101Scf17891g03007.1	maker-Niben101Scf17891-snap-gene-3.6-mRNA-1	Niben101Scf17891g03007	receptor-like protein kinase 4	c(GO:0004674	GO:0016772	GO:0006468	GO:0005524	GO:0004672	GO:0048544)
Niben101Scf18061	maker	mRNA	51630	66422	NA	+	NA	Niben101Scf18061g00003.1	maker-Niben101Scf18061-augustus-gene-0.2-mRNA-1	Niben101Scf18061g00003	Receptor-like protein kinase 5	c(GO:0004672	GO:0016772	GO:0005524	GO:0006468)
Niben101Scf18121	maker	mRNA	15549	20660	NA	+	NA	Niben101Scf18121g00014.1	maker-Niben101Scf18121-augustus-gene-0.13-mRNA-1	Niben101Scf18121g00014	Receptor-like protein kinase 5	c(GO:0016772	GO:0004674	GO:0005524	GO:0006468	GO:0005515	GO:0004672)
Niben101Scf18175	maker	mRNA	174643	175032	NA	+	NA	Niben101Scf18175g01012.1	augustus_masked-Niben101Scf18175-processed-gene-1.11-mRNA-1	Niben101Scf18175g01012	Receptor-like protein 12	GO:0005515
Niben101Scf18343	maker	mRNA	114219	120453	NA	-	NA	Niben101Scf18343g00008.1	augustus_masked-Niben101Scf18343-processed-gene-0.7-mRNA-1	Niben101Scf18343g00008	Receptor-like protein kinase	c(GO:0006468	GO:0005524	GO:0004842	GO:0004672	GO:0006950	GO:0016772	GO:0016567	GO:0004674)
Niben101Scf18378	maker	mRNA	112526	117910	NA	-	NA	Niben101Scf18378g00006.1	maker-Niben101Scf18378-snap-gene-0.5-mRNA-1	Niben101Scf18378g00006	Receptor-like protein kinase 2	c(GO:0016772	GO:0004713	GO:0006468	GO:0005524	GO:0004672)
Niben101Scf18730	maker	mRNA	92920	94254	NA	+	NA	Niben101Scf18730g00016.1	maker-Niben101Scf18730-snap-gene-0.15-mRNA-1	Niben101Scf18730g00016	Receptor-like protein kinase 5	character(0)
Niben101Scf19479	maker	mRNA	19223	21378	NA	-	NA	Niben101Scf19479g00002.1	maker-Niben101Scf19479-snap-gene-0.1-mRNA-1	Niben101Scf19479g00002	Receptor-like protein kinase	c(GO:0004672	GO:0006468	GO:0005524	GO:0004674	GO:0016772)
Niben101Scf19533	maker	mRNA	69668	73556	NA	+	NA	Niben101Scf19533g00007.1	maker-Niben101Scf19533-snap-gene-0.6-mRNA-1	Niben101Scf19533g00007	Receptor-like protein kinase	c(GO:0004672	GO:0006468	GO:0005524	GO:0004674	GO:0016772)
Niben101Scf20037	maker	mRNA	58700	62033	NA	-	NA	Niben101Scf20037g00022.1	maker-Niben101Scf20037-snap-gene-0.21-mRNA-1	Niben101Scf20037g00022	Receptor-like protein kinase	c(GO:0030247	GO:0004672	GO:0005524	GO:0006468	GO:0004674	GO:0016772)
Niben101Scf20124	maker	mRNA	112857	116471	NA	+	NA	Niben101Scf20124g00012.1	maker-Niben101Scf20124-snap-gene-0.11-mRNA-1	Niben101Scf20124g00012	Receptor-like protein kinase 2	c(GO:0004672	GO:0016772	GO:0005524	GO:0006468)
Niben101Scf20268	maker	mRNA	25171	32227	NA	-	NA	Niben101Scf20268g00001.1	maker-Niben101Scf20268-augustus-gene-0.0-mRNA-1	Niben101Scf20268g00001	Receptor-like protein kinase 5	c(GO:0004672	GO:0005515	GO:0005524	GO:0006468	GO:0004674	GO:0016772)
Niben101Scf21140	maker	mRNA	134802	138358	NA	+	NA	Niben101Scf21140g00007.1	maker-Niben101Scf21140-snap-gene-0.6-mRNA-1	Niben101Scf21140g00007	Receptor-like protein kinase 2	c(GO:0004674	GO:0016772	GO:0005515	GO:0005524	GO:0006468	GO:0004672)
Niben101Scf21196	maker	mRNA	20786	24874	NA	+	NA	Niben101Scf21196g00008.1	maker-Niben101Scf21196-snap-gene-0.7-mRNA-1	Niben101Scf21196g00008	Receptor-like protein kinase	c(GO:0030247	GO:0004672	GO:0006468	GO:0005524	GO:0004674	GO:0016772)
Niben101Scf21489	maker	mRNA	62245	65820	NA	+	NA	Niben101Scf21489g00004.1	maker-Niben101Scf21489-snap-gene-0.3-mRNA-1	Niben101Scf21489g00004	Receptor-like protein kinase	c(GO:0004674	GO:0016772	GO:0006468	GO:0005524	GO:0004672)
Niben101Scf21684	maker	mRNA	26720	31464	NA	-	NA	Niben101Scf21684g00013.1	maker-Niben101Scf21684-snap-gene-0.12-mRNA-1	Niben101Scf21684g00013	receptor-like kinase 1	c(GO:0004672	GO:0016772	GO:0005515	GO:0006468	GO:0005524)
Niben101Scf22060	maker	mRNA	16712	29487	NA	-	NA	Niben101Scf22060g00011.1	maker-Niben101Scf22060-snap-gene-0.10-mRNA-1	Niben101Scf22060g00011	Receptor-like protein kinase	c(GO:0005524	GO:0006468	GO:0016772	GO:0004674	GO:0004672)
Niben101Scf22171	maker	mRNA	6572	11404	NA	-	NA	Niben101Scf22171g00006.1	maker-Niben101Scf22171-snap-gene-0.5-mRNA-1	Niben101Scf22171g00006	Receptor-like protein kinase	c(GO:0004672	GO:0006468	GO:0005524	GO:0004674	GO:0016772)
Niben101Scf22806	maker	mRNA	23741	32360	NA	+	NA	Niben101Scf22806g00005.1	snap_masked-Niben101Scf22806-processed-gene-0.4-mRNA-1	Niben101Scf22806g00005	Receptor-like protein kinase	c(GO:0004672	GO:0016772	GO:0004674	GO:0006468	GO:0005524)
Niben101Scf22899	maker	mRNA	7598	11626	NA	-	NA	Niben101Scf22899g00002.1	snap_masked-Niben101Scf22899-processed-gene-0.1-mRNA-1	Niben101Scf22899g00002	receptor-like kinase 902	GO:0016772
Niben101Scf24963	maker	mRNA	30114	30774	NA	-	NA	Niben101Scf24963g00011.1	maker-Niben101Scf24963-augustus-gene-0.10-mRNA-1	Niben101Scf24963g00011	Receptor-like protein kinase 2	c(GO:0006468	GO:0005524	GO:0016772	GO:0004672)
Niben101Scf25583	maker	mRNA	19879	32917	NA	-	NA	Niben101Scf25583g00002.1	maker-Niben101Scf25583-snap-gene-0.1-mRNA-1	Niben101Scf25583g00002	Receptor-like protein kinase	c(GO:0004672	GO:0016772	GO:0006468	GO:0005524)
Niben101Scf25768	maker	mRNA	9117	12488	NA	-	NA	Niben101Scf25768g00010.1	maker-Niben101Scf25768-snap-gene-0.9-mRNA-1	Niben101Scf25768g00010	Receptor-like protein kinase	c(GO:0004672	GO:0005524	GO:0006468	GO:0004674	GO:0016772)
Niben101Scf26330	maker	mRNA	54065	70061	NA	-	NA	Niben101Scf26330g00002.1	maker-Niben101Scf26330-augustus-gene-0.1-mRNA-1	Niben101Scf26330g00002	Receptor-like protein kinase	c(GO:0004672	GO:0016772	GO:0004674	GO:0005524	GO:0006468	GO:0005515)
Niben101Scf26689	maker	mRNA	27	341	NA	-	NA	Niben101Scf26689g00002.1	snap_masked-Niben101Scf26689-processed-gene-0.1-mRNA-1	Niben101Scf26689g00002	Receptor-like protein kinase 5	c(GO:0006468	GO:0005524	GO:0016772	GO:0004674	GO:0004672)
Niben101Scf30946	maker	mRNA	167137	171741	NA	-	NA	Niben101Scf30946g00024.1	maker-Niben101Scf30946-snap-gene-0.23-mRNA-1	Niben101Scf30946g00024	Receptor-like protein kinase	c(GO:0006468	GO:0005524	GO:0005515	GO:0016772	GO:0004674	GO:0004672)
Niben101Scf33251	maker	mRNA	95	636	NA	-	NA	Niben101Scf33251g00002.1	maker-Niben101Scf33251-snap-gene-0.1-mRNA-1	Niben101Scf33251g00002	Receptor-like protein kinase	c(GO:0004672	GO:0016772	GO:0006468	GO:0005524)
Niben101Scf36509	maker	mRNA	323	712	NA	-	NA	Niben101Scf36509g00003.1	augustus_masked-Niben101Scf36509-processed-gene-0.2-mRNA-1	Niben101Scf36509g00003	Receptor-like protein kinase	c(GO:0016772	GO:0005524	GO:0006468	GO:0004672)
Niben101Scf37383	maker	mRNA	256	4835	NA	+	NA	Niben101Scf37383g00004.1	maker-Niben101Scf37383-snap-gene-0.3-mRNA-1	Niben101Scf37383g00004	Receptor-like protein kinase 2	c(GO:0016772	GO:0004674	GO:0005515	GO:0006468	GO:0005524	GO:0004672)
Niben101Scf39220	maker	mRNA	79853	83445	NA	-	NA	Niben101Scf39220g00007.1	augustus_masked-Niben101Scf39220-processed-gene-0.6-mRNA-1	Niben101Scf39220g00007	Receptor-like protein kinase 5	c(GO:0016772	GO:0006468	GO:0005524	GO:0004672)
Niben101Scf39386	maker	mRNA	699	1578	NA	-	NA	Niben101Scf39386g00004.1	maker-Niben101Scf39386-snap-gene-0.3-mRNA-1	Niben101Scf39386g00004	Receptor-like protein kinase	c(GO:0016772	GO:0004674	GO:0006468	GO:0005524	GO:0004672)

## Sheet: TCP_TF_gene_list
seqid	source	type	start	end	score	strand	phase	ID	Alias	Parent	Note	Ontology_term
Niben101Ctg14882	maker	mRNA	2328	3146	NA	+	NA	Niben101Ctg14882g00002.1	augustus_masked-Niben101Ctg14882-processed-gene-0.1-mRNA-1	Niben101Ctg14882g00002	TCP family transcription factor	character(0)
Niben101Scf00332	maker	mRNA	761027	761747	NA	-	NA	Niben101Scf00332g07018.1	maker-Niben101Scf00332-snap-gene-7.17-mRNA-1	Niben101Scf00332g07018	TCP family transcription factor	character(0)
Niben101Scf00495	maker	mRNA	266736	268544	NA	+	NA	Niben101Scf00495g02007.1	snap_masked-Niben101Scf00495-processed-gene-2.6-mRNA-1	Niben101Scf00495g02007	Transcription factor TCP13	character(0)
Niben101Scf00757	maker	mRNA	524129	525028	NA	+	NA	Niben101Scf00757g05005.1	augustus_masked-Niben101Scf00757-processed-gene-5.4-mRNA-1	Niben101Scf00757g05005	TCP family transcription factor 4	character(0)
Niben101Scf00885	maker	mRNA	686742	688007	NA	-	NA	Niben101Scf00885g07005.1	augustus_masked-Niben101Scf00885-processed-gene-7.4-mRNA-1	Niben101Scf00885g07005	TB1-like TCP family transcription factor [Helianthus annuus]	character(0)
Niben101Scf00956	maker	mRNA	230249	230728	NA	-	NA	Niben101Scf00956g02008.1	augustus_masked-Niben101Scf00956-processed-gene-2.7-mRNA-1	Niben101Scf00956g02008	TCP family transcription factor	character(0)
Niben101Scf01002	maker	mRNA	244101	245357	NA	-	NA	Niben101Scf01002g02011.1	augustus_masked-Niben101Scf01002-processed-gene-2.10-mRNA-1	Niben101Scf01002g02011	Transcription factor TCP4	character(0)
Niben101Scf01143	maker	mRNA	1046361	1047344	NA	-	NA	Niben101Scf01143g10001.1	augustus_masked-Niben101Scf01143-processed-gene-10.0-mRNA-1	Niben101Scf01143g10001	TCP family transcription factor 4	character(0)
Niben101Scf01212	maker	mRNA	29469	32251	NA	-	NA	Niben101Scf01212g00003.1	maker-Niben101Scf01212-snap-gene-0.2-mRNA-1	Niben101Scf01212g00003	Transcription factor TCP4	character(0)
Niben101Scf01308	maker	mRNA	61769	62668	NA	-	NA	Niben101Scf01308g00014.1	augustus_masked-Niben101Scf01308-processed-gene-0.13-mRNA-1	Niben101Scf01308g00014	Transcription factor TCP4	character(0)
Niben101Scf01903	maker	mRNA	80391	87209	NA	+	NA	Niben101Scf01903g00004.1	snap_masked-Niben101Scf01903-processed-gene-0.3-mRNA-1	Niben101Scf01903g00004	TCP family transcription factor	character(0)
Niben101Scf01917	maker	mRNA	1091687	1095087	NA	+	NA	Niben101Scf01917g11015.1	snap_masked-Niben101Scf01917-processed-gene-11.14-mRNA-1	Niben101Scf01917g11015	TCP family transcription factor	character(0)
Niben101Scf02188	maker	mRNA	209922	213998	NA	+	NA	Niben101Scf02188g02025.1	maker-Niben101Scf02188-snap-gene-2.24-mRNA-1	Niben101Scf02188g02025	TCP family transcription factor	character(0)
Niben101Scf02272	maker	mRNA	311854	312828	NA	+	NA	Niben101Scf02272g03001.1	augustus_masked-Niben101Scf02272-processed-gene-3.0-mRNA-1	Niben101Scf02272g03001	TCP family transcription factor	character(0)
Niben101Scf02337	maker	mRNA	46986	48673	NA	-	NA	Niben101Scf02337g00003.1	snap_masked-Niben101Scf02337-processed-gene-0.2-mRNA-1	Niben101Scf02337g00003	Transcription factor TCP14	character(0)
Niben101Scf02734	maker	mRNA	144650	145147	NA	-	NA	Niben101Scf02734g01013.1	augustus_masked-Niben101Scf02734-processed-gene-1.12-mRNA-1	Niben101Scf02734g01013	TCP family transcription factor	character(0)
Niben101Scf03085	maker	mRNA	326389	328161	NA	+	NA	Niben101Scf03085g03003.1	maker-Niben101Scf03085-snap-gene-3.2-mRNA-1	Niben101Scf03085g03003	Transcription factor TCP4	character(0)
Niben101Scf03085	maker	mRNA	329616	330720	NA	-	NA	Niben101Scf03085g03004.1	maker-Niben101Scf03085-snap-gene-3.3-mRNA-1	Niben101Scf03085g03004	Transcription factor TCP4	character(0)
Niben101Scf03278	maker	mRNA	392065	394539	NA	-	NA	Niben101Scf03278g04009.1	maker-Niben101Scf03278-snap-gene-4.8-mRNA-1	Niben101Scf03278g04009	TCP family transcription factor 4	character(0)
Niben101Scf03872	maker	mRNA	195074	195541	NA	+	NA	Niben101Scf03872g02001.1	augustus_masked-Niben101Scf03872-processed-gene-2.0-mRNA-1	Niben101Scf03872g02001	TCP family transcription factor	character(0)
Niben101Scf03872	maker	mRNA	197286	197753	NA	+	NA	Niben101Scf03872g02002.1	augustus_masked-Niben101Scf03872-processed-gene-2.1-mRNA-1	Niben101Scf03872g02002	TCP family transcription factor	character(0)
Niben101Scf03932	maker	mRNA	533489	534766	NA	-	NA	Niben101Scf03932g05003.1	augustus_masked-Niben101Scf03932-processed-gene-5.2-mRNA-1	Niben101Scf03932g05003	TCP family transcription factor 4	character(0)
Niben101Scf04068	maker	mRNA	37154	38773	NA	-	NA	Niben101Scf04068g00003.1	augustus_masked-Niben101Scf04068-processed-gene-0.2-mRNA-1	Niben101Scf04068g00003	TCP family transcription factor	character(0)
Niben101Scf04117	maker	mRNA	1087186	1088154	NA	-	NA	Niben101Scf04117g10020.1	augustus_masked-Niben101Scf04117-processed-gene-10.19-mRNA-1	Niben101Scf04117g10020	TCP family transcription factor	character(0)
Niben101Scf04290	maker	mRNA	158263	160627	NA	-	NA	Niben101Scf04290g01001.1	maker-Niben101Scf04290-snap-gene-1.0-mRNA-1	Niben101Scf04290g01001	TCP family transcription factor	character(0)
Niben101Scf04716	maker	mRNA	141979	142566	NA	+	NA	Niben101Scf04716g00013.1	augustus_masked-Niben101Scf04716-processed-gene-0.12-mRNA-1	Niben101Scf04716g00013	TB1-like TCP family transcription factor [Helianthus annuus]	character(0)
Niben101Scf04716	maker	mRNA	134473	135955	NA	+	NA	Niben101Scf04716g00009.1	maker-Niben101Scf04716-snap-gene-0.8-mRNA-1	Niben101Scf04716g00009	TCP family transcription factor containing protein [Medicago truncatula]	character(0)
Niben101Scf05081	maker	mRNA	225324	225965	NA	-	NA	Niben101Scf05081g01016.1	augustus_masked-Niben101Scf05081-processed-gene-1.15-mRNA-1	Niben101Scf05081g01016	TCP family transcription factor	character(0)
Niben101Scf05177	maker	mRNA	472447	473403	NA	+	NA	Niben101Scf05177g03023.1	augustus_masked-Niben101Scf05177-processed-gene-3.22-mRNA-1	Niben101Scf05177g03023	TCP family transcription factor	character(0)
Niben101Scf05188	maker	mRNA	419491	420276	NA	-	NA	Niben101Scf05188g03027.1	augustus_masked-Niben101Scf05188-processed-gene-3.26-mRNA-1	Niben101Scf05188g03027	TCP family transcription factor	character(0)
Niben101Scf05229	maker	mRNA	199313	200383	NA	+	NA	Niben101Scf05229g02004.1	augustus_masked-Niben101Scf05229-processed-gene-2.3-mRNA-1	Niben101Scf05229g02004	TCP family transcription factor	character(0)
Niben101Scf05396	maker	mRNA	304683	313517	NA	-	NA	Niben101Scf05396g03003.1	maker-Niben101Scf05396-snap-gene-3.2-mRNA-1	Niben101Scf05396g03003	TCP family transcription factor 4	character(0)
Niben101Scf05761	maker	mRNA	134157	135065	NA	-	NA	Niben101Scf05761g01038.1	augustus_masked-Niben101Scf05761-processed-gene-1.37-mRNA-1	Niben101Scf05761g01038	TCP family transcription factor 4	character(0)
Niben101Scf05844	maker	mRNA	78698	79537	NA	-	NA	Niben101Scf05844g00001.1	augustus_masked-Niben101Scf05844-processed-gene-0.0-mRNA-1	Niben101Scf05844g00001	TCP family transcription factor	character(0)
Niben101Scf06008	maker	mRNA	129966	130949	NA	+	NA	Niben101Scf06008g01006.1	augustus_masked-Niben101Scf06008-processed-gene-1.5-mRNA-1	Niben101Scf06008g01006	TCP family transcription factor 4	character(0)
Niben101Scf07060	maker	mRNA	454347	455609	NA	-	NA	Niben101Scf07060g04006.1	augustus_masked-Niben101Scf07060-processed-gene-4.5-mRNA-1	Niben101Scf07060g04006	Transcription factor TCP4	character(0)
Niben101Scf07829	maker	mRNA	544821	546962	NA	-	NA	Niben101Scf07829g05001.1	maker-Niben101Scf07829-augustus-gene-5.0-mRNA-1	Niben101Scf07829g05001	TCP family transcription factor	character(0)
Niben101Scf07883	maker	mRNA	707100	709141	NA	+	NA	Niben101Scf07883g07003.1	maker-Niben101Scf07883-snap-gene-7.2-mRNA-1	Niben101Scf07883g07003	Transcription factor TCP4	character(0)
Niben101Scf08142	maker	mRNA	389849	393939	NA	+	NA	Niben101Scf08142g03005.1	maker-Niben101Scf08142-snap-gene-3.4-mRNA-1	Niben101Scf08142g03005	Transcription factor TCP4	character(0)
Niben101Scf08576	maker	mRNA	242363	243454	NA	-	NA	Niben101Scf08576g01014.1	augustus_masked-Niben101Scf08576-processed-gene-1.13-mRNA-1	Niben101Scf08576g01014	TCP family transcription factor	character(0)
Niben101Scf08621	maker	mRNA	171241	172497	NA	+	NA	Niben101Scf08621g01003.1	augustus_masked-Niben101Scf08621-processed-gene-1.2-mRNA-1	Niben101Scf08621g01003	TCP family transcription factor	character(0)
Niben101Scf08724	maker	mRNA	683215	685524	NA	+	NA	Niben101Scf08724g06011.1	maker-Niben101Scf08724-snap-gene-6.10-mRNA-1	Niben101Scf08724g06011	TCP family transcription factor	character(0)
Niben101Scf08755	maker	mRNA	136344	136917	NA	+	NA	Niben101Scf08755g01010.1	maker-Niben101Scf08755-snap-gene-1.9-mRNA-1	Niben101Scf08755g01010	Transcription factor TCP20	character(0)
Niben101Scf08755	maker	mRNA	136001	136270	NA	+	NA	Niben101Scf08755g01011.1	maker-Niben101Scf08755-snap-gene-1.10-mRNA-1	Niben101Scf08755g01011	TCP family transcription factor	character(0)
Niben101Scf08755	maker	mRNA	148701	151773	NA	+	NA	Niben101Scf08755g02023.1	maker-Niben101Scf08755-snap-gene-2.22-mRNA-1	Niben101Scf08755g02023	TCP family transcription factor	character(0)
Niben101Scf09969	maker	mRNA	66718	67302	NA	+	NA	Niben101Scf09969g00001.1	augustus_masked-Niben101Scf09969-processed-gene-0.0-mRNA-1	Niben101Scf09969g00001	TCP family transcription factor	character(0)
Niben101Scf10122	maker	mRNA	257568	258455	NA	-	NA	Niben101Scf10122g01032.1	augustus_masked-Niben101Scf10122-processed-gene-1.31-mRNA-1	Niben101Scf10122g01032	TCP family transcription factor	character(0)
Niben101Scf10595	maker	mRNA	26180	27259	NA	+	NA	Niben101Scf10595g00009.1	maker-Niben101Scf10595-snap-gene-0.8-mRNA-1	Niben101Scf10595g00009	TCP family transcription factor [Medicago truncatula]	character(0)
Niben101Scf12470	maker	mRNA	281518	282609	NA	-	NA	Niben101Scf12470g02003.1	augustus_masked-Niben101Scf12470-processed-gene-2.2-mRNA-1	Niben101Scf12470g02003	Transcription factor TCP4	character(0)
Niben101Scf13540	maker	mRNA	9792	12500	NA	-	NA	Niben101Scf13540g00004.1	maker-Niben101Scf13540-snap-gene-0.3-mRNA-1	Niben101Scf13540g00004	Transcription factor TCP4	character(0)
Niben101Scf14311	maker	mRNA	101203	101846	NA	-	NA	Niben101Scf14311g01009.1	snap_masked-Niben101Scf14311-processed-gene-1.8-mRNA-1	Niben101Scf14311g01009	TCP family transcription factor	character(0)
Niben101Scf16457	maker	mRNA	34969	36042	NA	-	NA	Niben101Scf16457g00006.1	augustus_masked-Niben101Scf16457-processed-gene-0.5-mRNA-1	Niben101Scf16457g00006	TCP family transcription factor	character(0)
Niben101Scf18102	maker	mRNA	14364	15697	NA	-	NA	Niben101Scf18102g00002.1	snap_masked-Niben101Scf18102-processed-gene-0.1-mRNA-1	Niben101Scf18102g00002	Transcription factor TCP4	character(0)
Niben101Scf20728	maker	mRNA	46613	47659	NA	-	NA	Niben101Scf20728g00002.1	augustus_masked-Niben101Scf20728-processed-gene-0.1-mRNA-1	Niben101Scf20728g00002	Transcription factor TCP4	character(0)
Niben101Scf26748	maker	mRNA	35305	35984	NA	-	NA	Niben101Scf26748g00005.1	augustus_masked-Niben101Scf26748-processed-gene-0.4-mRNA-1	Niben101Scf26748g00005	TB1-like TCP family transcription factor [Helianthus annuus]	character(0)

## Sheet: WAK_and_RKs_gene_list
seqid	source	type	start	end	score	strand	phase	ID	Alias	Parent	Note	Ontology_term
Niben101Ctg11101	maker	mRNA	784	1203	NA	-	NA	Niben101Ctg11101g00001.1	augustus_masked-Niben101Ctg11101-processed-gene-0.0-mRNA-1	Niben101Ctg11101g00001	LysM receptor kinase [Medicago truncatula]	character(0)
Niben101Ctg11391	maker	mRNA	85	933	NA	-	NA	Niben101Ctg11391g00004.1	snap_masked-Niben101Ctg11391-processed-gene-0.3-mRNA-1	Niben101Ctg11391g00004	receptor kinase 3	c(GO:0004672	GO:0006468	GO:0005524	GO:0016772)
Niben101Ctg15342	maker	mRNA	201	1505	NA	+	NA	Niben101Ctg15342g00002.1	maker-Niben101Ctg15342-snap-gene-0.1-mRNA-1	Niben101Ctg15342g00002	Wall-associated receptor kinase-like 14	character(0)
Niben101Ctg15354	maker	mRNA	1618	3037	NA	+	NA	Niben101Ctg15354g00005.1	maker-Niben101Ctg15354-snap-gene-0.4-mRNA-1	Niben101Ctg15354g00005	wall-associated receptor kinase galacturonan-binding protein [Medicago truncatula]	character(0)
Niben101Scf00067	maker	mRNA	313308	313763	NA	+	NA	Niben101Scf00067g02006.1	augustus_masked-Niben101Scf00067-processed-gene-2.5-mRNA-1	Niben101Scf00067g02006	wall-associated receptor kinase galacturonan-binding protein [Medicago truncatula]	character(0)
Niben101Scf00074	maker	mRNA	150611	151836	NA	+	NA	Niben101Scf00074g02031.1	augustus_masked-Niben101Scf00074-processed-gene-2.30-mRNA-1	Niben101Scf00074g02031	Wall-associated receptor kinase-like 21	character(0)
Niben101Scf00149	maker	mRNA	1014401	1025094	NA	+	NA	Niben101Scf00149g10001.1	maker-Niben101Scf00149-snap-gene-10.0-mRNA-1	Niben101Scf00149g10001	Wall-associated receptor kinase 4	c(GO:0005509	GO:0005524	GO:0006468	GO:0005515	GO:0030247	GO:0004674	GO:0016772	GO:0004672)
Niben101Scf00149	maker	mRNA	1038397	1039086	NA	-	NA	Niben101Scf00149g10014.1	augustus_masked-Niben101Scf00149-processed-gene-10.13-mRNA-1	Niben101Scf00149g10014	Wall-associated receptor kinase 5	c(GO:0004672	GO:0016772	GO:0004674	GO:0006468	GO:0005524)
Niben101Scf00152	maker	mRNA	114145	114600	NA	+	NA	Niben101Scf00152g01001.1	augustus_masked-Niben101Scf00152-processed-gene-1.0-mRNA-1	Niben101Scf00152g01001	wall-associated receptor kinase galacturonan-binding protein [Medicago truncatula]	character(0)
Niben101Scf00253	maker	mRNA	22044	27070	NA	-	NA	Niben101Scf00253g00003.1	maker-Niben101Scf00253-snap-gene-0.2-mRNA-1	Niben101Scf00253g00003	receptor kinase 3	c(GO:0004672	GO:0048544	GO:0016772	GO:0004674	GO:0006468	GO:0005524)
Niben101Scf00278	maker	mRNA	1188469	1189239	NA	+	NA	Niben101Scf00278g11005.1	maker-Niben101Scf00278-augustus-gene-11.4-mRNA-1	Niben101Scf00278g11005	receptor kinase 1	c(GO:0016772	GO:0004674	GO:0005524	GO:0006468	GO:0004672)
Niben101Scf00369	maker	mRNA	2559307	2559930	NA	+	NA	Niben101Scf00369g24023.1	augustus_masked-Niben101Scf00369-processed-gene-24.22-mRNA-1	Niben101Scf00369g24023	Wall-associated receptor kinase-like 20	GO:0030247
Niben101Scf00530	maker	mRNA	1167036	1168849	NA	-	NA	Niben101Scf00530g11015.1	maker-Niben101Scf00530-snap-gene-11.14-mRNA-1	Niben101Scf00530g11015	wall-associated receptor kinase galacturonan-binding protein [Medicago truncatula]	GO:0030247
Niben101Scf00535	maker	mRNA	10098	11232	NA	-	NA	Niben101Scf00535g00009.1	maker-Niben101Scf00535-snap-gene-0.8-mRNA-1	Niben101Scf00535g00009	wall-associated receptor kinase galacturonan-binding protein [Medicago truncatula]	character(0)
Niben101Scf00560	maker	mRNA	1162427	1166026	NA	-	NA	Niben101Scf00560g11002.1	maker-Niben101Scf00560-snap-gene-11.1-mRNA-1	Niben101Scf00560g11002	receptor kinase 3	c(GO:0004672	GO:0048544	GO:0016772	GO:0004713	GO:0006468	GO:0005524)
Niben101Scf00702	maker	mRNA	123086	123607	NA	-	NA	Niben101Scf00702g00010.1	maker-Niben101Scf00702-snap-gene-0.9-mRNA-1	Niben101Scf00702g00010	wall-associated receptor kinase galacturonan-binding protein [Medicago truncatula]	character(0)
Niben101Scf00927	maker	mRNA	1379378	1382887	NA	+	NA	Niben101Scf00927g13002.1	maker-Niben101Scf00927-snap-gene-13.1-mRNA-1	Niben101Scf00927g13002	receptor kinase 3	c(GO:0006468	GO:0004713	GO:0005524	GO:0016772	GO:0048544	GO:0004672)
Niben101Scf01237	maker	mRNA	1118347	1122027	NA	+	NA	Niben101Scf01237g11009.1	maker-Niben101Scf01237-snap-gene-11.8-mRNA-1	Niben101Scf01237g11009	Wall-associated receptor kinase 1	c(GO:0004674	GO:0016772	GO:0004672	GO:0005515	GO:0006468	GO:0005524	GO:0005509	GO:0030247)
Niben101Scf01240	maker	mRNA	1240798	1241123	NA	+	NA	Niben101Scf01240g12006.1	maker-Niben101Scf01240-snap-gene-12.5-mRNA-1	Niben101Scf01240g12006	receptor kinase 3	c(GO:0004672	GO:0016772	GO:0006468	GO:0005524)
Niben101Scf01278	maker	mRNA	36590	41085	NA	+	NA	Niben101Scf01278g00007.1	maker-Niben101Scf01278-augustus-gene-0.6-mRNA-1	Niben101Scf01278g00007	receptor kinase 3	c(GO:0004672	GO:0016772	GO:0004674	GO:0006468	GO:0005524)
Niben101Scf01521	maker	mRNA	684767	686339	NA	-	NA	Niben101Scf01521g06001.1	maker-Niben101Scf01521-augustus-gene-6.0-mRNA-1	Niben101Scf01521g06001	Wall-associated receptor kinase-like 15	GO:0030247
Niben101Scf01685	maker	mRNA	343187	347046	NA	+	NA	Niben101Scf01685g03001.1	maker-Niben101Scf01685-snap-gene-3.0-mRNA-1	Niben101Scf01685g03001	receptor kinase 3	c(GO:0004674	GO:0016772	GO:0006468	GO:0005524	GO:0004672	GO:0048544)
Niben101Scf01826	maker	mRNA	525171	527582	NA	-	NA	Niben101Scf01826g05012.1	maker-Niben101Scf01826-snap-gene-5.11-mRNA-1	Niben101Scf01826g05012	receptor kinase 2	c(GO:0004672	GO:0006468	GO:0005524	GO:0016772	GO:0004674)
Niben101Scf01858	maker	mRNA	123361	123816	NA	-	NA	Niben101Scf01858g01029.1	augustus_masked-Niben101Scf01858-processed-gene-1.28-mRNA-1	Niben101Scf01858g01029	wall-associated receptor kinase galacturonan-binding protein [Medicago truncatula]	character(0)
Niben101Scf02024	maker	mRNA	2961	4849	NA	-	NA	Niben101Scf02024g00002.1	maker-Niben101Scf02024-snap-gene-0.1-mRNA-1	Niben101Scf02024g00002	Wall-associated receptor kinase-like 3	character(0)
Niben101Scf02077	maker	mRNA	1087555	1088439	NA	+	NA	Niben101Scf02077g11005.1	maker-Niben101Scf02077-snap-gene-11.4-mRNA-1	Niben101Scf02077g11005	wall-associated receptor kinase galacturonan-binding protein [Medicago truncatula]	GO:0030247
Niben101Scf02145	maker	mRNA	465252	468651	NA	+	NA	Niben101Scf02145g05021.1	maker-Niben101Scf02145-snap-gene-5.20-mRNA-1	Niben101Scf02145g05021	LysM receptor kinase K1B [Medicago truncatula]	character(0)
Niben101Scf02145	maker	mRNA	825248	827393	NA	-	NA	Niben101Scf02145g08002.1	maker-Niben101Scf02145-augustus-gene-8.1-mRNA-1	Niben101Scf02145g08002	Wall-associated receptor kinase 5	GO:0030247
Niben101Scf02190	maker	mRNA	221740	222493	NA	-	NA	Niben101Scf02190g02001.1	maker-Niben101Scf02190-snap-gene-2.0-mRNA-1	Niben101Scf02190g02001	wall-associated receptor kinase galacturonan-binding protein [Medicago truncatula]	GO:0030247
Niben101Scf02264	maker	mRNA	689544	704566	NA	+	NA	Niben101Scf02264g06032.1	maker-Niben101Scf02264-snap-gene-6.31-mRNA-1	Niben101Scf02264g06032	receptor kinase 2	c(GO:0048544	GO:0004672	GO:0005524	GO:0006468	GO:0005515	GO:0016772)
Niben101Scf02264	maker	mRNA	704571	714323	NA	+	NA	Niben101Scf02264g06030.1	maker-Niben101Scf02264-snap-gene-6.29-mRNA-1	Niben101Scf02264g06030	receptor kinase 3	c(GO:0004672	GO:0006468	GO:0005524	GO:0016772	GO:0004674)
Niben101Scf02264	maker	mRNA	714330	715443	NA	+	NA	Niben101Scf02264g06031.1	maker-Niben101Scf02264-snap-gene-6.30-mRNA-1	Niben101Scf02264g06031	receptor kinase 1	character(0)
Niben101Scf02305	maker	mRNA	161988	172206	NA	+	NA	Niben101Scf02305g01018.1	maker-Niben101Scf02305-snap-gene-1.17-mRNA-1	Niben101Scf02305g01018	receptor kinase 1	c(GO:0004672	GO:0048544	GO:0016772	GO:0005524	GO:0006468)
Niben101Scf02305	maker	mRNA	62671	66329	NA	+	NA	Niben101Scf02305g01016.1	maker-Niben101Scf02305-snap-gene-1.15-mRNA-1	Niben101Scf02305g01016	receptor kinase 3	c(GO:0004672	GO:0048544	GO:0004674	GO:0016772	GO:0005524	GO:0006468)
Niben101Scf02305	maker	mRNA	129658	133253	NA	+	NA	Niben101Scf02305g01015.1	maker-Niben101Scf02305-snap-gene-1.14-mRNA-1	Niben101Scf02305g01015	receptor kinase 3	c(GO:0048544	GO:0004672	GO:0005515	GO:0005524	GO:0006468	GO:0016772	GO:0004674)
Niben101Scf02305	maker	mRNA	66460	67118	NA	+	NA	Niben101Scf02305g01007.1	snap_masked-Niben101Scf02305-processed-gene-1.6-mRNA-1	Niben101Scf02305g01007	receptor kinase 1	c(GO:0004672	GO:0006468	GO:0005524	GO:0004674	GO:0016772)
Niben101Scf02366	maker	mRNA	330548	335300	NA	-	NA	Niben101Scf02366g03011.1	maker-Niben101Scf02366-snap-gene-3.10-mRNA-1	Niben101Scf02366g03011	receptor kinase 3	c(GO:0048544	GO:0004672	GO:0006468	GO:0005524	GO:0004674	GO:0016772)
Niben101Scf02411	maker	mRNA	58677	62376	NA	-	NA	Niben101Scf02411g00015.1	maker-Niben101Scf02411-snap-gene-0.14-mRNA-1	Niben101Scf02411g00015	receptor kinase 3	c(GO:0006468	GO:0005524	GO:0016772	GO:0004674	GO:0048544	GO:0004672)
Niben101Scf02411	maker	mRNA	45479	49078	NA	-	NA	Niben101Scf02411g00017.1	maker-Niben101Scf02411-snap-gene-0.16-mRNA-1	Niben101Scf02411g00017	receptor kinase 3	c(GO:0048544	GO:0004672	GO:0006468	GO:0005524	GO:0004674	GO:0016772)
Niben101Scf02440	maker	mRNA	198490	201434	NA	+	NA	Niben101Scf02440g01009.1	maker-Niben101Scf02440-augustus-gene-1.8-mRNA-1	Niben101Scf02440g01009	receptor kinase 3	c(GO:0006468	GO:0005524	GO:0004674	GO:0016772	GO:0048544	GO:0004672)
Niben101Scf02440	maker	mRNA	203660	207531	NA	-	NA	Niben101Scf02440g01037.1	maker-Niben101Scf02440-snap-gene-1.36-mRNA-1	Niben101Scf02440g01037	receptor kinase 3	c(GO:0004672	GO:0048544	GO:0004674	GO:0016772	GO:0006468	GO:0005524	GO:0005515)
Niben101Scf02440	maker	mRNA	246534	259443	NA	-	NA	Niben101Scf02440g01039.1	maker-Niben101Scf02440-snap-gene-1.38-mRNA-1	Niben101Scf02440g01039	receptor kinase 3	c(GO:0005524	GO:0006468	GO:0004674	GO:0016772	GO:0048544	GO:0004672)
Niben101Scf02440	maker	mRNA	238013	241521	NA	-	NA	Niben101Scf02440g01013.1	maker-Niben101Scf02440-augustus-gene-1.12-mRNA-1	Niben101Scf02440g01013	receptor kinase 3	c(GO:0004672	GO:0016772	GO:0004674	GO:0005524	GO:0006468)
Niben101Scf02563	maker	mRNA	206284	210769	NA	+	NA	Niben101Scf02563g02008.1	maker-Niben101Scf02563-snap-gene-2.7-mRNA-1	Niben101Scf02563g02008	receptor kinase 3	c(GO:0006468	GO:0005524	GO:0016772	GO:0004674	GO:0048544	GO:0004672)
Niben101Scf02605	maker	mRNA	934413	948071	NA	-	NA	Niben101Scf02605g09007.1	maker-Niben101Scf02605-snap-gene-9.6-mRNA-1	Niben101Scf02605g09007	receptor kinase 3	c(GO:0016772	GO:0004674	GO:0005524	GO:0006468	GO:0004672	GO:0048544)
Niben101Scf02605	maker	mRNA	900065	901580	NA	-	NA	Niben101Scf02605g09001.1	maker-Niben101Scf02605-augustus-gene-9.0-mRNA-1	Niben101Scf02605g09001	receptor kinase 1	c(GO:0016772	GO:0004674)
Niben101Scf02605	maker	mRNA	1135857	1139733	NA	-	NA	Niben101Scf02605g10008.1	augustus_masked-Niben101Scf02605-processed-gene-10.7-mRNA-1	Niben101Scf02605g10008	receptor kinase 3	c(GO:0016772	GO:0004674	GO:0006468	GO:0005524	GO:0004672	GO:0048544)
Niben101Scf03202	maker	mRNA	362629	366940	NA	+	NA	Niben101Scf03202g03004.1	maker-Niben101Scf03202-snap-gene-3.3-mRNA-1	Niben101Scf03202g03004	Wall-associated receptor kinase 2	c(GO:0030247	GO:0005515	GO:0006468	GO:0005524	GO:0005509	GO:0004672	GO:0016772	GO:0004674)
Niben101Scf03202	maker	mRNA	307231	314580	NA	+	NA	Niben101Scf03202g03001.1	maker-Niben101Scf03202-snap-gene-3.0-mRNA-1	Niben101Scf03202g03001	Wall-associated receptor kinase-like 22	c(GO:0004672	GO:0016772	GO:0005524	GO:0006468)
Niben101Scf03202	maker	mRNA	300776	301025	NA	+	NA	Niben101Scf03202g03003.1	maker-Niben101Scf03202-snap-gene-3.2-mRNA-1	Niben101Scf03202g03003	Wall-associated receptor kinase 4	GO:0030247
Niben101Scf03202	maker	mRNA	391694	396324	NA	+	NA	Niben101Scf03202g04015.1	maker-Niben101Scf03202-snap-gene-4.14-mRNA-1	Niben101Scf03202g04015	Wall-associated receptor kinase 2	c(GO:0005509	GO:0016772	GO:0004674	GO:0005524	GO:0006468	GO:0004672	GO:0030247)
Niben101Scf03202	maker	mRNA	397065	401394	NA	-	NA	Niben101Scf03202g04017.1	maker-Niben101Scf03202-snap-gene-4.16-mRNA-1	Niben101Scf03202g04017	Wall-associated receptor kinase 2	c(GO:0016772	GO:0004674	GO:0004672	GO:0005515	GO:0006468	GO:0005524	GO:0005509	GO:0030247)
Niben101Scf03284	maker	mRNA	50850	51870	NA	+	NA	Niben101Scf03284g00002.1	maker-Niben101Scf03284-snap-gene-0.1-mRNA-1	Niben101Scf03284g00002	receptor kinase 1	c(GO:0004672	GO:0004674	GO:0016772	GO:0006468	GO:0005524)
Niben101Scf03445	maker	mRNA	15851	17440	NA	+	NA	Niben101Scf03445g00009.1	snap_masked-Niben101Scf03445-processed-gene-0.8-mRNA-1	Niben101Scf03445g00009	wall-associated receptor kinase galacturonan-binding protein [Medicago truncatula]	GO:0030247
Niben101Scf03472	maker	mRNA	41760	50789	NA	-	NA	Niben101Scf03472g00005.1	maker-Niben101Scf03472-snap-gene-0.4-mRNA-1	Niben101Scf03472g00005	Wall-associated receptor kinase-like 22	c(GO:0030247	GO:0004672	GO:0006468	GO:0005524	GO:0016772	GO:0004674	GO:0005509)
Niben101Scf03595	maker	mRNA	1958631	1962635	NA	+	NA	Niben101Scf03595g19031.1	maker-Niben101Scf03595-snap-gene-19.30-mRNA-1	Niben101Scf03595g19031	receptor kinase 1	c(GO:0004674	GO:0016772	GO:0005524	GO:0006468	GO:0004672	GO:0048544)
Niben101Scf03788	maker	mRNA	41695	42328	NA	-	NA	Niben101Scf03788g00002.1	maker-Niben101Scf03788-snap-gene-0.1-mRNA-1	Niben101Scf03788g00002	Wall-associated receptor kinase 2	GO:0030247
Niben101Scf03788	maker	mRNA	34758	41561	NA	-	NA	Niben101Scf03788g00001.1	maker-Niben101Scf03788-snap-gene-0.0-mRNA-1	Niben101Scf03788g00001	Wall-associated receptor kinase 1	GO:0005515
Niben101Scf03906	maker	mRNA	88923	89378	NA	-	NA	Niben101Scf03906g00003.1	augustus_masked-Niben101Scf03906-processed-gene-0.2-mRNA-1	Niben101Scf03906g00003	wall-associated receptor kinase galacturonan-binding protein [Medicago truncatula]	character(0)
Niben101Scf03939	maker	mRNA	737517	742076	NA	+	NA	Niben101Scf03939g06023.1	maker-Niben101Scf03939-snap-gene-6.22-mRNA-1	Niben101Scf03939g06023	wall-associated receptor kinase galacturonan-binding protein [Medicago truncatula]	GO:0030247
Niben101Scf04489	maker	mRNA	101098	112757	NA	-	NA	Niben101Scf04489g00025.1	maker-Niben101Scf04489-snap-gene-0.24-mRNA-1	Niben101Scf04489g00025	receptor kinase 3	c(GO:0006468	GO:0005524	GO:0016772	GO:0004674	GO:0004672)
Niben101Scf04528	maker	mRNA	1024713	1029828	NA	-	NA	Niben101Scf04528g10005.1	maker-Niben101Scf04528-augustus-gene-10.4-mRNA-1	Niben101Scf04528g10005	receptor kinase 3	c(GO:0016772	GO:0004674	GO:0006468	GO:0005524	GO:0004672	GO:0048544)
Niben101Scf04555	maker	mRNA	264636	269820	NA	-	NA	Niben101Scf04555g02006.1	maker-Niben101Scf04555-snap-gene-2.5-mRNA-1	Niben101Scf04555g02006	receptor kinase 3	c(GO:0004672	GO:0005975	GO:0005524	GO:0006468	GO:0016772	GO:0004553	GO:0004674)
Niben101Scf04570	maker	mRNA	130313	133737	NA	+	NA	Niben101Scf04570g01005.1	maker-Niben101Scf04570-snap-gene-1.4-mRNA-1	Niben101Scf04570g01005	receptor kinase 3	c(GO:0004672	GO:0048544	GO:0004674	GO:0016772	GO:0005515	GO:0005524	GO:0006468)
Niben101Scf04817	maker	mRNA	10473	20444	NA	-	NA	Niben101Scf04817g00012.1	maker-Niben101Scf04817-snap-gene-0.11-mRNA-1	Niben101Scf04817g00012	receptor kinase 3	c(GO:0004672	GO:0048544	GO:0004674	GO:0016772	GO:0005515	GO:0006468	GO:0005524)
Niben101Scf05295	maker	mRNA	511370	514834	NA	-	NA	Niben101Scf05295g05011.1	maker-Niben101Scf05295-snap-gene-5.10-mRNA-1	Niben101Scf05295g05011	receptor kinase 3	c(GO:0048544	GO:0004672	GO:0006468	GO:0005524	GO:0005515	GO:0004674	GO:0016772)
Niben101Scf05299	maker	mRNA	40005	45119	NA	-	NA	Niben101Scf05299g00008.1	maker-Niben101Scf05299-augustus-gene-0.7-mRNA-1	Niben101Scf05299g00008	receptor kinase 2	c(GO:0004674	GO:0016772	GO:0005524	GO:0006468	GO:0004672)
Niben101Scf05330	maker	mRNA	32398	33599	NA	+	NA	Niben101Scf05330g00001.1	augustus_masked-Niben101Scf05330-processed-gene-0.0-mRNA-1	Niben101Scf05330g00001	wall-associated receptor kinase galacturonan-binding protein [Medicago truncatula]	character(0)
Niben101Scf05368	maker	mRNA	742469	744490	NA	-	NA	Niben101Scf05368g07007.1	augustus_masked-Niben101Scf05368-processed-gene-7.6-mRNA-1	Niben101Scf05368g07007	Wall-associated receptor kinase 5	c(GO:0004672	GO:0006468	GO:0005524	GO:0004674	GO:0016772)
Niben101Scf05688	maker	mRNA	193004	194586	NA	+	NA	Niben101Scf05688g02007.1	maker-Niben101Scf05688-augustus-gene-2.6-mRNA-1	Niben101Scf05688g02007	receptor kinase 1	c(GO:0006468	GO:0016772	GO:0004674	GO:0004672)
Niben101Scf05730	maker	mRNA	74750	77849	NA	+	NA	Niben101Scf05730g00019.1	maker-Niben101Scf05730-snap-gene-0.18-mRNA-1	Niben101Scf05730g00019	receptor kinase 2	c(GO:0004672	GO:0016772	GO:0004674	GO:0006468	GO:0005524)
Niben101Scf05730	maker	mRNA	54407	57121	NA	+	NA	Niben101Scf05730g00011.1	maker-Niben101Scf05730-augustus-gene-0.10-mRNA-1	Niben101Scf05730g00011	receptor kinase 1	c(GO:0016772	GO:0005524	GO:0006468	GO:0004672)
Niben101Scf05799	maker	mRNA	288279	293729	NA	-	NA	Niben101Scf05799g02021.1	maker-Niben101Scf05799-snap-gene-2.20-mRNA-1	Niben101Scf05799g02021	Wall-associated receptor kinase-like 14	c(GO:0006468	GO:0005524	GO:0004674	GO:0016772	GO:0004672)
Niben101Scf05862	maker	mRNA	147735	153141	NA	+	NA	Niben101Scf05862g00016.1	maker-Niben101Scf05862-snap-gene-0.15-mRNA-1	Niben101Scf05862g00016	receptor kinase 3	c(GO:0005515	GO:0005524	GO:0006468	GO:0016772	GO:0004674	GO:0048544	GO:0004672)
Niben101Scf05932	maker	mRNA	218059	220493	NA	-	NA	Niben101Scf05932g02002.1	maker-Niben101Scf05932-snap-gene-2.1-mRNA-1	Niben101Scf05932g02002	wall-associated receptor kinase galacturonan-binding protein [Medicago truncatula]	character(0)
Niben101Scf06050	maker	mRNA	117643	122301	NA	-	NA	Niben101Scf06050g01009.1	maker-Niben101Scf06050-snap-gene-1.8-mRNA-1	Niben101Scf06050g01009	receptor kinase 3	c(GO:0048544	GO:0004672	GO:0005524	GO:0006468	GO:0016772	GO:0004674)
Niben101Scf06064	maker	mRNA	383605	387612	NA	-	NA	Niben101Scf06064g03013.1	snap_masked-Niben101Scf06064-processed-gene-3.12-mRNA-1	Niben101Scf06064g03013	receptor kinase 1	c(GO:0004672	GO:0016772	GO:0006468	GO:0005524)
Niben101Scf06295	maker	mRNA	558335	564621	NA	+	NA	Niben101Scf06295g04002.1	maker-Niben101Scf06295-snap-gene-4.1-mRNA-1	Niben101Scf06295g04002	receptor kinase 1	c(GO:0005975	GO:0004672	GO:0006032	GO:0004568	GO:0016772	GO:0004674	GO:0004553	GO:0005524	GO:0006468)
Niben101Scf06295	maker	mRNA	484537	491705	NA	-	NA	Niben101Scf06295g04004.1	maker-Niben101Scf06295-snap-gene-4.3-mRNA-1	Niben101Scf06295g04004	receptor kinase 3	c(GO:0016772	GO:0004674	GO:0004568	GO:0006032	GO:0004672	GO:0005975	GO:0005524	GO:0006468	GO:0004553)
Niben101Scf06332	maker	mRNA	385754	390805	NA	+	NA	Niben101Scf06332g03007.1	augustus_masked-Niben101Scf06332-processed-gene-3.6-mRNA-1	Niben101Scf06332g03007	receptor kinase 2	c(GO:0004672	GO:0004674	GO:0016772	GO:0006468	GO:0005524)
Niben101Scf06486	maker	mRNA	433774	437898	NA	+	NA	Niben101Scf06486g04003.1	maker-Niben101Scf06486-snap-gene-4.2-mRNA-1	Niben101Scf06486g04003	receptor kinase 3	c(GO:0004672	GO:0005975	GO:0004553	GO:0016772	GO:0004674	GO:0005524	GO:0006468)
Niben101Scf06578	maker	mRNA	16206	24879	NA	-	NA	Niben101Scf06578g00005.1	maker-Niben101Scf06578-augustus-gene-0.4-mRNA-1	Niben101Scf06578g00005	receptor kinase 3	c(GO:0004674	GO:0016772	GO:0005524	GO:0006468	GO:0004672	GO:0048544)
Niben101Scf07201	maker	mRNA	72173	102094	NA	-	NA	Niben101Scf07201g01003.1	maker-Niben101Scf07201-snap-gene-1.2-mRNA-1	Niben101Scf07201g01003	receptor kinase 3	GO:0048544
Niben101Scf07969	maker	mRNA	42176	44432	NA	+	NA	Niben101Scf07969g00010.1	augustus_masked-Niben101Scf07969-processed-gene-0.9-mRNA-1	Niben101Scf07969g00010	Wall-associated receptor kinase-like 20	GO:0030247
Niben101Scf08341	maker	mRNA	16673	35237	NA	+	NA	Niben101Scf08341g00020.1	maker-Niben101Scf08341-snap-gene-0.19-mRNA-1	Niben101Scf08341g00020	receptor kinase 1	c(GO:0048544	GO:0004672	GO:0006468	GO:0005524	GO:0004674	GO:0016772)
Niben101Scf08472	maker	mRNA	86822	110081	NA	-	NA	Niben101Scf08472g01001.1	maker-Niben101Scf08472-snap-gene-1.0-mRNA-1	Niben101Scf08472g01001	receptor kinase 2	c(GO:0004672	GO:0016772	GO:0006468	GO:0004713	GO:0005524)
Niben101Scf08472	maker	mRNA	86488	86728	NA	-	NA	Niben101Scf08472g01002.1	maker-Niben101Scf08472-snap-gene-1.1-mRNA-1	Niben101Scf08472g01002	receptor kinase 3	c(GO:0016772	GO:0006468	GO:0004672)
Niben101Scf08472	maker	mRNA	307845	312376	NA	+	NA	Niben101Scf08472g02001.1	maker-Niben101Scf08472-augustus-gene-2.0-mRNA-1	Niben101Scf08472g02001	receptor kinase 3	c(GO:0004674	GO:0016772	GO:0005524	GO:0006468	GO:0004672	GO:0048544)
Niben101Scf08472	maker	mRNA	323221	326931	NA	-	NA	Niben101Scf08472g02005.1	augustus_masked-Niben101Scf08472-processed-gene-2.4-mRNA-1	Niben101Scf08472g02005	receptor kinase 3	c(GO:0006468	GO:0005524	GO:0004674	GO:0016772	GO:0048544	GO:0004672)
Niben101Scf08704	maker	mRNA	144751	146346	NA	+	NA	Niben101Scf08704g01007.1	maker-Niben101Scf08704-snap-gene-1.6-mRNA-1	Niben101Scf08704g01007	wall-associated receptor kinase galacturonan-binding protein [Medicago truncatula]	character(0)
Niben101Scf10120	maker	mRNA	139704	157443	NA	+	NA	Niben101Scf10120g01001.1	maker-Niben101Scf10120-snap-gene-1.0-mRNA-1	Niben101Scf10120g01001	receptor kinase 3	c(GO:0016772	GO:0004674	GO:0006468	GO:0005524	GO:0004672	GO:0048544)
Niben101Scf10120	maker	mRNA	272163	277178	NA	+	NA	Niben101Scf10120g02001.1	maker-Niben101Scf10120-snap-gene-2.0-mRNA-1	Niben101Scf10120g02001	receptor kinase 3	c(GO:0004672	GO:0048544	GO:0004674	GO:0016772	GO:0005524	GO:0006468	GO:0004713)
Niben101Scf10330	maker	mRNA	234978	235711	NA	-	NA	Niben101Scf10330g02003.1	maker-Niben101Scf10330-snap-gene-2.2-mRNA-1	Niben101Scf10330g02003	Wall-associated receptor kinase-like 15	GO:0030247
Niben101Scf10476	maker	mRNA	648563	650029	NA	+	NA	Niben101Scf10476g06001.1	maker-Niben101Scf10476-snap-gene-6.0-mRNA-1	Niben101Scf10476g06001	wall-associated receptor kinase galacturonan-binding protein [Medicago truncatula]	GO:0030247
Niben101Scf10846	maker	mRNA	15751	19026	NA	+	NA	Niben101Scf10846g00017.1	maker-Niben101Scf10846-augustus-gene-0.16-mRNA-1	Niben101Scf10846g00017	receptor kinase 1	c(GO:0016772	GO:0004674	GO:0006468	GO:0005524	GO:0004672)
Niben101Scf10846	maker	mRNA	66645	70860	NA	+	NA	Niben101Scf10846g00019.1	maker-Niben101Scf10846-augustus-gene-0.18-mRNA-1	Niben101Scf10846g00019	receptor kinase 2	c(GO:0006468	GO:0005524	GO:0016772	GO:0004674	GO:0048544	GO:0004672)
Niben101Scf10846	maker	mRNA	32397	42278	NA	+	NA	Niben101Scf10846g00005.1	maker-Niben101Scf10846-snap-gene-0.4-mRNA-1	Niben101Scf10846g00005	receptor kinase 3	c(GO:0004672	GO:0004674	GO:0016772	GO:0005524	GO:0006468)
Niben101Scf10846	maker	mRNA	135650	142751	NA	+	NA	Niben101Scf10846g00020.1	maker-Niben101Scf10846-augustus-gene-0.19-mRNA-1	Niben101Scf10846g00020	receptor kinase 2	GO:0016772
Niben101Scf11389	maker	mRNA	144908	147896	NA	+	NA	Niben101Scf11389g01034.1	maker-Niben101Scf11389-augustus-gene-1.33-mRNA-1	Niben101Scf11389g01034	Wall-associated receptor kinase-like 20	GO:0030247
Niben101Scf11721	maker	mRNA	12945	17092	NA	-	NA	Niben101Scf11721g00002.1	maker-Niben101Scf11721-snap-gene-0.1-mRNA-1	Niben101Scf11721g00002	receptor kinase 3	c(GO:0004674	GO:0016772	GO:0005524	GO:0006468	GO:0004672	GO:0048544)
Niben101Scf13776	maker	mRNA	279009	284595	NA	-	NA	Niben101Scf13776g02016.1	maker-Niben101Scf13776-snap-gene-2.15-mRNA-1	Niben101Scf13776g02016	receptor kinase 3	c(GO:0006468	GO:0005524	GO:0004674	GO:0016772	GO:0048544	GO:0004672)
Niben101Scf14950	maker	mRNA	25106	26461	NA	-	NA	Niben101Scf14950g00001.1	maker-Niben101Scf14950-snap-gene-0.0-mRNA-1	Niben101Scf14950g00001	Wall-associated receptor kinase-like 20	GO:0030247
Niben101Scf16234	maker	mRNA	113230	114900	NA	+	NA	Niben101Scf16234g01009.1	maker-Niben101Scf16234-augustus-gene-1.8-mRNA-1	Niben101Scf16234g01009	Wall-associated receptor kinase-like 20	GO:0030247
Niben101Scf16716	maker	mRNA	32932	33934	NA	-	NA	Niben101Scf16716g00005.1	maker-Niben101Scf16716-snap-gene-0.4-mRNA-1	Niben101Scf16716g00005	receptor kinase 1	c(GO:0004672	GO:0005524	GO:0006468	GO:0016772)
Niben101Scf21589	maker	mRNA	55217	57416	NA	-	NA	Niben101Scf21589g00004.1	snap_masked-Niben101Scf21589-processed-gene-0.3-mRNA-1	Niben101Scf21589g00004	Wall-associated receptor kinase 1	GO:0030247
Niben101Scf24865	maker	mRNA	3664	12330	NA	-	NA	Niben101Scf24865g00007.1	snap_masked-Niben101Scf24865-processed-gene-0.6-mRNA-1	Niben101Scf24865g00007	receptor kinase 3	c(GO:0004672	GO:0005524	GO:0006468	GO:0016772)
Niben101Scf36042	maker	mRNA	60178	64706	NA	-	NA	Niben101Scf36042g00007.1	maker-Niben101Scf36042-snap-gene-0.6-mRNA-1	Niben101Scf36042g00007	Wall-associated receptor kinase-like 14	c(GO:0004672	GO:0005524	GO:0006468	GO:0004674	GO:0016772)

## Sheet: WRKY_TF_gene_list
seqid	source	type	start	end	score	strand	phase	ID	Alias	Parent	Note	Ontology_term
Niben101Ctg14444	maker	mRNA	232	1955	NA	+	NA	Niben101Ctg14444g00003.1	maker-Niben101Ctg14444-snap-gene-0.2-mRNA-1	Niben101Ctg14444g00003	WRKY transcription factor 1	c(GO:0003700	GO:0043565	GO:0006355)
Niben101Ctg16115	maker	mRNA	1889	4806	NA	+	NA	Niben101Ctg16115g00003.1	maker-Niben101Ctg16115-snap-gene-0.2-mRNA-1	Niben101Ctg16115g00003	WRKY transcription factor 18	c(GO:0003700	GO:0043565	GO:0006355)
Niben101Scf00033	maker	mRNA	793838	795148	NA	-	NA	Niben101Scf00033g07013.1	maker-Niben101Scf00033-snap-gene-7.12-mRNA-1	Niben101Scf00033g07013	WRKY transcription factor-like protein [Medicago truncatula]	character(0)
Niben101Scf00159	maker	mRNA	990879	996256	NA	+	NA	Niben101Scf00159g08019.1	maker-Niben101Scf00159-snap-gene-8.18-mRNA-1	Niben101Scf00159g08019	WRKY transcription factor 1	c(GO:0006355	GO:0003700	GO:0043565)
Niben101Scf00167	maker	mRNA	146533	148269	NA	+	NA	Niben101Scf00167g01004.1	maker-Niben101Scf00167-augustus-gene-1.3-mRNA-1	Niben101Scf00167g01004	WRKY transcription factor-like protein [Medicago truncatula]	character(0)
Niben101Scf00272	maker	mRNA	10267	15007	NA	+	NA	Niben101Scf00272g00001.1	maker-Niben101Scf00272-augustus-gene-0.0-mRNA-1	Niben101Scf00272g00001	WRKY transcription factor 44	c(GO:0006355	GO:0003700	GO:0043565)
Niben101Scf00280	maker	mRNA	288013	290008	NA	-	NA	Niben101Scf00280g02002.1	maker-Niben101Scf00280-augustus-gene-2.1-mRNA-1	Niben101Scf00280g02002	WRKY transcription factor 22	c(GO:0006355	GO:0003700	GO:0043565)
Niben101Scf00463	maker	mRNA	108344	111201	NA	-	NA	Niben101Scf00463g01008.1	maker-Niben101Scf00463-snap-gene-1.7-mRNA-1	Niben101Scf00463g01008	WRKY transcription factor 22	c(GO:0043565	GO:0003700	GO:0006355)
Niben101Scf00520	maker	mRNA	618824	621660	NA	+	NA	Niben101Scf00520g06006.1	maker-Niben101Scf00520-snap-gene-6.5-mRNA-1	Niben101Scf00520g06006	WRKY transcription factor 6	c(GO:0006355	GO:0003700	GO:0043565)
Niben101Scf00530	maker	mRNA	647948	649571	NA	+	NA	Niben101Scf00530g06014.1	maker-Niben101Scf00530-snap-gene-6.13-mRNA-1	Niben101Scf00530g06014	WRKY family transcription factor	c(GO:0003700	GO:0043565	GO:0006355)
Niben101Scf00574	maker	mRNA	223732	230743	NA	-	NA	Niben101Scf00574g02005.1	maker-Niben101Scf00574-snap-gene-2.4-mRNA-1	Niben101Scf00574g02005	WRKY transcription factor 44	c(GO:0006355	GO:0043565	GO:0003700)
Niben101Scf00581	maker	mRNA	169818	171645	NA	+	NA	Niben101Scf00581g01013.1	maker-Niben101Scf00581-snap-gene-1.12-mRNA-1	Niben101Scf00581g01013	WRKY transcription factor 22	c(GO:0003700	GO:0043565	GO:0006355)
Niben101Scf00635	maker	mRNA	430672	438673	NA	+	NA	Niben101Scf00635g04005.1	maker-Niben101Scf00635-augustus-gene-4.4-mRNA-1	Niben101Scf00635g04005	WRKY transcription factor 1	c(GO:0003700	GO:0043565	GO:0006355)
Niben101Scf00643	maker	mRNA	96129	98184	NA	+	NA	Niben101Scf00643g01010.1	maker-Niben101Scf00643-snap-gene-1.9-mRNA-1	Niben101Scf00643g01010	WRKY transcription factor 22	c(GO:0006355	GO:0043565	GO:0003700)
Niben101Scf00643	maker	mRNA	91856	92668	NA	+	NA	Niben101Scf00643g01001.1	augustus_masked-Niben101Scf00643-processed-gene-1.0-mRNA-1	Niben101Scf00643g01001	WRKY transcription factor 93 [Gossypium hirsutum]	character(0)
Niben101Scf00646	maker	mRNA	305054	308016	NA	+	NA	Niben101Scf00646g03011.1	maker-Niben101Scf00646-snap-gene-3.10-mRNA-1	Niben101Scf00646g03011	WRKY transcription factor 6	c(GO:0003700	GO:0043565	GO:0006355)
Niben101Scf00683	maker	mRNA	62661	70177	NA	-	NA	Niben101Scf00683g00003.1	maker-Niben101Scf00683-snap-gene-0.2-mRNA-1	Niben101Scf00683g00003	WRKY family transcription factor family protein	c(GO:0043565	GO:0003700	GO:0006355)
Niben101Scf00715	maker	mRNA	918389	921408	NA	+	NA	Niben101Scf00715g09001.1	maker-Niben101Scf00715-snap-gene-9.0-mRNA-1	Niben101Scf00715g09001	WRKY transcription factor 18	c(GO:0006355	GO:0043565	GO:0003700)
Niben101Scf00786	maker	mRNA	155779	159199	NA	+	NA	Niben101Scf00786g01008.1	maker-Niben101Scf00786-snap-gene-1.7-mRNA-1	Niben101Scf00786g01008	WRKY transcription factor-like protein [Medicago truncatula]	character(0)
Niben101Scf00788	maker	mRNA	296420	298493	NA	+	NA	Niben101Scf00788g03015.1	maker-Niben101Scf00788-snap-gene-3.14-mRNA-1	Niben101Scf00788g03015	WRKY transcription factor 22	c(GO:0006355	GO:0043565	GO:0003700)
Niben101Scf00788	maker	mRNA	299684	300801	NA	+	NA	Niben101Scf00788g03016.1	maker-Niben101Scf00788-snap-gene-3.15-mRNA-1	Niben101Scf00788g03016	WRKY transcription factor 22	c(GO:0006355	GO:0003700	GO:0043565)
Niben101Scf00793	maker	mRNA	393377	403862	NA	+	NA	Niben101Scf00793g04011.1	maker-Niben101Scf00793-snap-gene-4.10-mRNA-1	Niben101Scf00793g04011	WRKY transcription factor 1	c(GO:0006355	GO:0043565	GO:0003700)
Niben101Scf00793	maker	mRNA	1018612	1020666	NA	-	NA	Niben101Scf00793g09009.1	maker-Niben101Scf00793-augustus-gene-9.8-mRNA-1	Niben101Scf00793g09009	WRKY transcription factor 22	c(GO:0003700	GO:0043565	GO:0006355)
Niben101Scf00817	maker	mRNA	401877	405899	NA	-	NA	Niben101Scf00817g04005.1	snap_masked-Niben101Scf00817-processed-gene-4.4-mRNA-1	Niben101Scf00817g04005	WRKY transcription factor [Nicotiana tabacum]	character(0)
Niben101Scf00905	maker	mRNA	423001	424716	NA	+	NA	Niben101Scf00905g04003.1	maker-Niben101Scf00905-snap-gene-4.2-mRNA-1	Niben101Scf00905g04003	WRKY transcription factor 22	c(GO:0043565	GO:0003700	GO:0006355)
Niben101Scf00996	maker	mRNA	463790	466734	NA	-	NA	Niben101Scf00996g04023.1	maker-Niben101Scf00996-snap-gene-4.22-mRNA-1	Niben101Scf00996g04023	WRKY transcription factor 1	c(GO:0003700	GO:0043565	GO:0006355)
Niben101Scf01062	maker	mRNA	599790	613969	NA	+	NA	Niben101Scf01062g06001.1	maker-Niben101Scf01062-snap-gene-6.0-mRNA-1	Niben101Scf01062g06001	WRKY transcription factor 44	c(GO:0043565	GO:0003700	GO:0006355)
Niben101Scf01076	maker	mRNA	274381	277469	NA	-	NA	Niben101Scf01076g02011.1	maker-Niben101Scf01076-augustus-gene-2.10-mRNA-1	Niben101Scf01076g02011	WRKY transcription factor 55	c(GO:0043565	GO:0003700	GO:0006355)
Niben101Scf01173	maker	mRNA	98168	103276	NA	-	NA	Niben101Scf01173g00005.1	snap_masked-Niben101Scf01173-processed-gene-0.4-mRNA-1	Niben101Scf01173g00005	WRKY transcription factor 44	c(GO:0003700	GO:0043565	GO:0006355)
Niben101Scf01192	maker	mRNA	194031	195970	NA	-	NA	Niben101Scf01192g02002.1	maker-Niben101Scf01192-augustus-gene-2.1-mRNA-1	Niben101Scf01192g02002	WRKY transcription factor 22	c(GO:0006355	GO:0003700	GO:0043565)
Niben101Scf01281	maker	mRNA	550275	554469	NA	+	NA	Niben101Scf01281g05001.1	maker-Niben101Scf01281-snap-gene-5.0-mRNA-1	Niben101Scf01281g05001	WRKY transcription factor 22	c(GO:0043565	GO:0003700	GO:0006355)
Niben101Scf01297	maker	mRNA	502449	506682	NA	-	NA	Niben101Scf01297g04006.1	maker-Niben101Scf01297-snap-gene-4.5-mRNA-1	Niben101Scf01297g04006	WRKY transcription factor 1	c(GO:0003700	GO:0043565	GO:0006355)
Niben101Scf01362	maker	mRNA	389318	391917	NA	-	NA	Niben101Scf01362g04017.1	maker-Niben101Scf01362-snap-gene-4.16-mRNA-1	Niben101Scf01362g04017	WRKY transcription factor 6	c(GO:0043565	GO:0003700	GO:0006355)
Niben101Scf01392	maker	mRNA	183905	185379	NA	-	NA	Niben101Scf01392g01019.1	snap_masked-Niben101Scf01392-processed-gene-1.18-mRNA-1	Niben101Scf01392g01019	WRKY transcription factor 22	c(GO:0043565	GO:0003700	GO:0006355)
Niben101Scf01507	maker	mRNA	53881	56537	NA	-	NA	Niben101Scf01507g00004.1	maker-Niben101Scf01507-augustus-gene-0.3-mRNA-1	Niben101Scf01507g00004	WRKY transcription factor 1	c(GO:0006355	GO:0003700	GO:0043565)
Niben101Scf01514	maker	mRNA	145895	199030	NA	-	NA	Niben101Scf01514g02006.1	snap_masked-Niben101Scf01514-processed-gene-2.5-mRNA-1	Niben101Scf01514g02006	WRKY transcription factor 44	c(GO:0006355	GO:0003700	GO:0043565)
[truncated: 115 more rows]
